# Supplementary material for: Phospholipase A2 regulates autophagy in gouty arthritis: proteomic and metabolomic studies
Source: J Transl Med. 2023 Apr 17;21:261. doi: 10.1186/s12967-023-04114-6 (PMC10108447; doi:10.1186/s12967-023-04114-6)
Supplement: Supplementary file 3 — Additional file 3: Table S1. In proteomics, the number of trusted proteins expressed was 979. [file 12967_2023_4114_MOESM3_ESM.xlsx]

## Sheet: Sheet1
Accession	ProteinDescriptions	Genes	MW [KDa]	Qvalue	Cscore
A0A075B6H7	Probable non-functional immunoglobulin kappa variable 3-7	IGKV3-7	12.7835	5.56866e-08	0.912777
A0A075B6I0	Immunoglobulin lambda variable 8-61	IGLV8-61	12.8144	2.14114e-18	0.971238
A0A075B6I9	Immunoglobulin lambda variable 7-46	IGLV7-46	12.4681	1.14885e-12	0.939692
A0A075B6J9	Immunoglobulin lambda variable 2-18	IGLV2-18	12.4117	4.33532e-10	0.925399
A0A075B6K0	Immunoglobulin lambda variable 3-16	IGLV3-16	12.4661	0.00932773	0.860108
A0A075B6K2	Immunoglobulin lambda variable 3-12	IGLV3-12	12.3867	0.047845	0.797024
A0A075B6K4	Immunoglobulin lambda variable 3-10	IGLV3-10	12.4408	1.49494e-14	0.950049
A0A075B6K5	Immunoglobulin lambda variable 3-9	IGLV3-9	12.3317	5.47105e-10	0.924821
A0A075B6Q5	Immunoglobulin heavy variable 3-64	IGHV3-64	12.8907	8.02688e-05	0.891279
A0A075B6R2	Immunoglobulin heavy variable 4-4	IGHV4-4	12.8477	6.14842e-10	0.924515
A0A075B6R9	Probable non-functional immunoglobulin kappa variable 2D-24	IGKV2D-24	13.0789	4.0203e-21	0.988069
A0A075B6S5	Immunoglobulin kappa variable 1-27	IGKV1-27	12.7115	3.30797e-08	0.9142
A0A087WSX0	Immunoglobulin lambda variable 5-45	IGLV5-45	13.1618	0.0316242	0.81933
A0A087WSZ0	Immunoglobulin kappa variable 1D-8	IGKV1D-8	12.8367	2.81702e-15	0.953996
A0A087WW87	Immunoglobulin kappa variable 2-40	IGKV2-40	13.3101	6.55919e-18	0.968364
A0A0A0MRZ8	Immunoglobulin kappa variable 3D-11	IGKV3D-11	12.6252	2.66374e-17	0.964878
A0A0A0MS15	Immunoglobulin heavy variable 3-49	IGHV3-49	13.0559	1.09279e-16	0.961516
A0A0A0MT36	Immunoglobulin kappa variable 6D-21	IGKV6D-21	12.3399	3.59755e-14	0.947972
A0A0A0MT89	Immunoglobulin kappa joining 1	IGKJ1	1.3936	1.00616e-08	0.917379
A0A0B4J1U3	Immunoglobulin lambda variable 1-36	IGLV1-36	12.4778	2.24605e-08	0.915244
A0A0B4J1U7	Immunoglobulin heavy variable 6-1	IGHV6-1	13.4813	8.08327e-18	0.967795
A0A0B4J1V0	Immunoglobulin heavy variable 3-15	IGHV3-15	12.9258	1.68792e-18	0.972096
A0A0B4J1V2	Immunoglobulin heavy variable 2-26	IGHV2-26	13.1823	9.21486e-19	0.973872
A0A0B4J1V6	Immunoglobulin heavy variable 3-73	IGHV3-73	12.8577	7.33089e-05	0.891608
A0A0B4J1X8	Immunoglobulin heavy variable 3-43	IGHV3-43	13.0768	3.62766e-08	0.913945
A0A0B4J1Y8	Immunoglobulin lambda variable 9-49	IGLV9-49	13.0237	1.13911e-12	0.939721
A0A0B4J1Y9	Immunoglobulin heavy variable 3-72	IGHV3-72	13.2029	9.44263e-19	0.97371
A0A0B4J2D9	Immunoglobulin kappa variable 1D-13	IGKV1D-13	12.5693	0.0312078	0.819963
A0A0C4DH24	Immunoglobulin kappa variable 6-21	IGKV6-21	12.43	0.00223565	0.875668
A0A0C4DH25	Immunoglobulin kappa variable 3D-20	IGKV3D-20	12.5151	1.59973e-14	0.949885
A0A0C4DH29	Immunoglobulin heavy variable 1-3	IGHV1-3	13.0077	9.85195e-18	0.967276
A0A0C4DH31	Immunoglobulin heavy variable 1-18	IGHV1-18	12.8204	5.85246e-18	0.968653
A0A0C4DH32	Immunoglobulin heavy variable 3-20	IGHV3-20	12.6733	0.0119338	0.855025
A0A0C4DH34	Immunoglobulin heavy variable 4-28	IGHV4-28	13.1241	1.41753e-15	0.955597
A0A0C4DH35	Probable non-functional immunoglobulin heavy variable 3-35	IGHV3-35	12.8104	0.0174028	0.844883
A0A0C4DH36	Probable non-functional immunoglobulin heavy variable 3-38	IGHV3-38	12.7585	0.000125411	0.889679
A0A0C4DH38	Immunoglobulin heavy variable 5-51	IGHV5-51	12.6745	4.11145e-17	0.963885
A0A0C4DH39	Immunoglobulin heavy variable 1-58	IGHV1-58	13.0048	0.0271839	0.826478
A0A0C4DH43	Immunoglobulin heavy variable 2-70D	IGHV2-70D	13.3125	2.30584e-17	0.965211
A0A0C4DH67	Immunoglobulin kappa variable 1-8	IGKV1-8	12.5373	2.68639e-16	0.959436
A0A0G2JS06	Immunoglobulin lambda variable 5-39	IGLV5-39	13.3941	0.0432888	0.802958
A0A0J9YX35	Immunoglobulin heavy variable 3-64D	IGHV3-64D	12.8226	0.0121786	0.854528
A0A0J9YXX1	Immunoglobulin heavy variable 5-10-1	IGHV5-10-1	12.7726	1.95518e-08	0.915621
A1L4H1	Soluble scavenger receptor cysteine-rich domain-containing protein SSC5D	SSC5D	165.743	1.80975e-13	0.944131
A2NJV5	Immunoglobulin kappa variable 2-29	IGKV2-29	13.085	6.55209e-15	0.951998
B9A064	Immunoglobulin lambda-like polypeptide 5	IGLL5	23.0632	5.23501e-13	0.941603
O00160	Unconventional myosin-If	MYO1F	124.844	0.00979525	0.859151
O00187	Mannan-binding lectin serine protease 2	MASP2	75.7024	4.6611e-18	0.969241
O00299	Chloride intracellular channel protein 1	CLIC1	26.9227	6.22005e-19	0.975438
O00391	Sulfhydryl oxidase 1	QSOX1	82.5777	8.99492e-09	0.917674
O00468	Agrin	AGRN	217.32	4.44329e-09	0.91952
O00533	Neural cell adhesion molecule L1-like protein	CHL1	135.071	5.72515e-13	0.941377
O00584	Ribonuclease T2	RNASET2	29.4808	0.0220358	0.835857
O00754	Lysosomal alpha-mannosidase	MAN2B1	113.744	0.0027914	0.874025
O14498	Immunoglobulin superfamily containing leucine-rich repeat protein	ISLR	45.9973	1.5467e-17	0.966168
O14672	Disintegrin and metalloproteinase domain-containing protein 10	ADAM10	84.1421	0.0238783	0.832232
O14786	Neuropilin-1	NRP1	103.134	9.21379e-09	0.917608
O14791	Apolipoprotein L1	APOL1	43.9742	4.0203e-21	0.988069
O14818	Proteasome subunit alpha type-7	PSMA7	27.8868	5.8815e-09	0.918775
O14950	Myosin regulatory light chain 12B	MYL12B	19.7792	1.75956e-14	0.949659
O15031	Plexin-B2	PLXNB2	205.127	0.0189531	0.841917
O15143	Actin-related protein 2/3 complex subunit 1B	ARPC1B	40.9498	2.07641e-14	0.949264
O15144	Actin-related protein 2/3 complex subunit 2	ARPC2	34.333	3.6588e-12	0.936948
O15145	Actin-related protein 2/3 complex subunit 3	ARPC3	20.5467	2.1263e-15	0.95464
O15335	Chondroadherin	CHAD	40.4758	3.53889e-16	0.958798
O15394	Neural cell adhesion molecule 2	NCAM2	93.0463	0.0425313	0.804203
O15439	Multidrug resistance-associated protein 4	ABCC4	149.527	0.000688675	0.882514
O15511	Actin-related protein 2/3 complex subunit 5	ARPC5	16.3204	4.13524e-14	0.947618
O43157	Plexin-B1	PLXNB1	232.298	0.0440633	0.802013
O43278	Kunitz-type protease inhibitor 1	SPINT1	58.398	0.0035587	0.872059
O43396	Thioredoxin-like protein 1	TXNL1	32.2513	0.0270981	0.826643
O43505	Beta-1,4-glucuronyltransferase 1	B4GAT1	47.1191	0.0293892	0.822984
O43707	Alpha-actinin-4	ACTN4	104.854	3.6199e-14	0.947952
O43866	CD5 antigen-like	CD5L	38.0878	1.76562e-17	0.965841
O60234	Glia maturation factor gamma	GMFG	16.8013	1.62964e-08	0.916103
O60279	Sushi domain-containing protein 5	SUSD5	68.0211	5.07733e-05	0.89286
O60306	RNA helicase aquarius	AQR	171.295	4.37564e-14	0.947485
O60462	Neuropilin-2	NRP2	104.831	1.37077e-06	0.903846
O60664	Perilipin-3	PLIN3	47.075	3.47466e-08	0.914063
O60784	Target of Myb protein 1	TOM1	53.8184	1.20861e-16	0.961274
O60814	Histone H2B type 1-K	H2BC12	13.8901	3.72541e-14	0.947882
O75015	Low affinity immunoglobulin gamma Fc region receptor III-B	FCGR3B	26.2158	0.0316242	0.819294
O75023	Leukocyte immunoglobulin-like receptor subfamily B member 5	LILRB5	64.126	0.00358077	0.871997
O75083	WD repeat-containing protein 1	WDR1	66.1935	1.98987e-16	0.960103
O75093	Slit homolog 1 protein	SLIT1	167.926	0.00600767	0.866755
O75131	Copine-3	CPNE3	60.1306	3.8212e-11	0.931272
O75144	ICOS ligand	ICOSLG	33.3488	3.44557e-16	0.958862
O75339	Cartilage intermediate layer protein 1	CILP	132.565	7.63823e-18	0.967953
O75340	Programmed cell death protein 6	PDCD6	21.8685	4.11507e-05	0.893562
O75367	Core histone macro-H2A.1	H2AFY	39.6171	1.08936e-14	0.950799
O75368	SH3 domain-binding glutamic acid-rich-like protein	SH3BGRL	12.7743	2.8017e-11	0.932018
O75436	Vacuolar protein sorting-associated protein 26A	VPS26A	38.1699	0.0309961	0.820391
O75460	Serine/threonine-protein kinase/endoribonuclease IRE1	ERN1	109.735	1.20768e-16	0.961283
O75636	Ficolin-3	FCN3	32.903	8.7357e-18	0.967555
O75695	Protein XRP2	RP2	39.6411	0.000776933	0.881917
O75711	Scrapie-responsive protein 1	SCRG1	11.0811	0.0215656	0.836779
O75821	Eukaryotic translation initiation factor 3 subunit G	EIF3G	35.611	2.39251e-05	0.895318
O75829	Leukocyte cell-derived chemotaxin 1	CNMD	37.1025	0.000423337	0.884794
O75874	Isocitrate dehydrogenase [NADP] cytoplasmic	IDH1	46.6593	0.0143386	0.850559
O75882	Attractin	ATRN	158.537	1.30743e-18	0.972923
O76076	WNT1-inducible-signaling pathway protein 2	WISP2	26.825	0.00563577	0.867498
O94769	Extracellular matrix protein 2	ECM2	79.7893	0.0213686	0.837189
O94985	Calsyntenin-1	CLSTN1	109.793	2.008e-08	0.915544
O95274	Ly6/PLAUR domain-containing protein 3	LYPD3	35.9707	0.0474609	0.797625
O95336	6-phosphogluconolactonase	PGLS	27.5469	2.54879e-13	0.943321
O95394	Phosphoacetylglucosamine mutase	PGM3	59.852	0.0257367	0.828952
O95428	Papilin	PAPLN	137.7	0.0302864	0.821597
O95445	Apolipoprotein M	APOM	21.2533	2.98952e-18	0.97041
O95450	A disintegrin and metalloproteinase with thrombospondin motifs 2	ADAMTS2	134.755	0.0120505	0.854775
O95479	GDH/6PGL endoplasmic bifunctional protein	H6PD	88.8927	0.00546786	0.867846
O95497	Pantetheinase	VNN1	57.0117	1.62284e-17	0.966039
O95967	EGF-containing fibulin-like extracellular matrix protein 2	EFEMP2	49.4055	0.0105651	0.857655
O95998	Interleukin-18-binding protein	IL18BP	21.0993	3.30676e-05	0.894279
P00338	L-lactate dehydrogenase A chain	LDHA	36.6887	5.03462e-15	0.952626
P00352	Retinal dehydrogenase 1	ALDH1A1	54.8618	5.43932e-09	0.918981
P00441	Superoxide dismutase [Cu-Zn]	SOD1	15.9357	8.77938e-16	0.95671
P00450	Ceruloplasmin	CP	122.205	2.12605e-19	0.978497
P00488	Coagulation factor XIII A chain	F13A1	83.2673	1.63158e-14	0.949835
P00491	Purine nucleoside phosphorylase	PNP	32.1179	9.73426e-11	0.929031
P00492	Hypoxanthine-guanine phosphoribosyltransferase	HPRT1	24.5794	2.08872e-09	0.921445
P00533	Epidermal growth factor receptor	EGFR	134.277	1.02159e-12	0.939991
P00558	Phosphoglycerate kinase 1	PGK1	44.6147	5.40854e-18	0.968861
P00734	Prothrombin	F2	70.0369	1.30743e-18	0.972888
P00736	Complement C1r subcomponent	C1R	80.1185	2.0333e-18	0.971506
P00738	Haptoglobin	HP	45.2053	2.15716e-18	0.971194
P00739	Haptoglobin-related protein	HPR	39.0296	8.7357e-18	0.967551
P00740	Coagulation factor IX	F9	51.7784	9.21486e-19	0.973786
P00742	Coagulation factor X	F10	54.7317	1.98987e-16	0.960108
P00746	Complement factor D	CFD	27.0329	0.000508288	0.88396
P00747	Plasminogen	PLG	90.569	9.21486e-19	0.973872
P00748	Coagulation factor XII	F12	67.7921	1.73207e-18	0.971988
P00751	Complement factor B	CFB	85.5329	8.13321e-18	0.967746
P00915	Carbonic anhydrase 1	CA1	28.8702	1.06044e-17	0.967035
P00918	Carbonic anhydrase 2	CA2	29.2461	5.21491e-17	0.963283
P00995	Serine protease inhibitor Kazal-type 1	SPINK1	8.50677	5.82671e-06	0.899667
P01008	Antithrombin-III	SERPINC1	52.6024	2.07015e-18	0.971389
P01009	Alpha-1-antitrypsin	SERPINA1	46.7366	7.00395e-18	0.968174
P01011	Alpha-1-antichymotrypsin	SERPINA3	47.6509	3.52944e-18	0.969965
P01019	Angiotensinogen	AGT	53.1542	2.97649e-19	0.977431
P01023	Alpha-2-macroglobulin	A2M	163.291	9.21486e-19	0.973982
P01024	Complement C3	C3	187.148	8.28632e-19	0.974495
P01031	Complement C5	C5	188.305	7.80151e-19	0.974644
P01033	Metalloproteinase inhibitor 1	TIMP1	23.1709	2.0005e-13	0.943881
P01034	Cystatin-C	CST3	15.7992	0.000222068	0.88751
P01042	Kininogen-1	KNG1	71.9574	1.5786e-19	0.979926
P01210	Proenkephalin-A	PENK	30.787	0.0304859	0.821288
P01344	Insulin-like growth factor II	IGF2	20.1403	1.2644e-11	0.933951
P01591	Immunoglobulin J chain	JCHAIN	18.0986	4.6611e-18	0.969235
P01593	Immunoglobulin kappa variable 1D-33	IGKV1D-33	12.8485	4.45239e-11	0.930906
P01597	Immunoglobulin kappa variable 1-39	IGKV1-39	12.7375	2.40351e-11	0.932388
P01599	Immunoglobulin kappa variable 1-17	IGKV1-17	12.7785	1.80074e-14	0.949602
P01601	Immunoglobulin kappa variable 1D-16	IGKV1D-16	12.7304	5.89238e-10	0.92463
P01602	Immunoglobulin kappa variable 1-5	IGKV1-5	12.7815	2.43228e-14	0.948885
P01619	Immunoglobulin kappa variable 3-20	IGKV3-20	12.5571	1.62284e-17	0.966041
P01624	Immunoglobulin kappa variable 3-15	IGKV3-15	12.4961	1.10521e-16	0.961485
P01699	Immunoglobulin lambda variable 1-44	IGLV1-44	12.2014	1.06235e-15	0.956271
P01700	Immunoglobulin lambda variable 1-47	IGLV1-47	12.2836	2.19028e-16	0.959885
P01701	Immunoglobulin lambda variable 1-51	IGLV1-51	12.2487	4.68683e-17	0.963571
P01703	Immunoglobulin lambda variable 1-40	IGLV1-40	12.3016	2.58183e-14	0.948739
P01704	Immunoglobulin lambda variable 2-14	IGLV2-14	12.5968	3.49588e-11	0.931488
P01705	Immunoglobulin lambda variable 2-23	IGLV2-23	11.8932	2.12377e-09	0.9214
P01706	Immunoglobulin lambda variable 2-11	IGLV2-11	12.644	6.71517e-15	0.951926
P01709	Immunoglobulin lambda variable 2-8	IGLV2-8	12.3816	3.4301e-09	0.920186
P01714	Immunoglobulin lambda variable 3-19	IGLV3-19	12.0424	2.91078e-16	0.959237
P01715	Immunoglobulin lambda variable 3-1	IGLV3-1	12.2957	0.00310432	0.8732
P01717	Immunoglobulin lambda variable 3-25	IGLV3-25	12.0114	1.65764e-12	0.938804
P01718	Immunoglobulin lambda variable 3-27	IGLV3-27	12.1648	1.0066e-11	0.934497
P01721	Immunoglobulin lambda variable 6-57	IGLV6-57	12.5657	2.68682e-16	0.959429
P01742	Immunoglobulin heavy variable 1-69	IGHV1-69	12.6594	1.29933e-06	0.904004
P01743	Immunoglobulin heavy variable 1-46	IGHV1-46	12.9327	1.03248e-12	0.939962
P01766	Immunoglobulin heavy variable 3-13	IGHV3-13	12.5062	2.09457e-06	0.90264
P01772	Immunoglobulin heavy variable 3-33	IGHV3-33	13.0739	2.299e-17	0.965226
P01780	Immunoglobulin heavy variable 3-7	IGHV3-7	12.9427	9.21486e-19	0.973782
P01782	Immunoglobulin heavy variable 3-9	IGHV3-9	12.9447	1.74953e-13	0.944219
P01817	Immunoglobulin heavy variable 2-5	IGHV2-5	13.2313	1.09569e-14	0.95078
P01833	Polymeric immunoglobulin receptor	PIGR	83.2836	1.48257e-15	0.955493
P01834	Immunoglobulin kappa constant	IGKC	11.765	5.59822e-17	0.963095
P01854	Immunoglobulin heavy constant epsilon	IGHE	47.019	5.27263e-15	0.952506
P01857	Immunoglobulin heavy constant gamma 1	IGHG1	36.1059	1.73207e-18	0.971992
P01859	Immunoglobulin heavy constant gamma 2	IGHG2	35.9006	5.19981e-17	0.963297
P01860	Immunoglobulin heavy constant gamma 3	IGHG3	41.2869	6.35405e-17	0.962775
P01861	Immunoglobulin heavy constant gamma 4	IGHG4	35.9406	1.53e-12	0.939006
P01871	Immunoglobulin heavy constant mu	IGHM	49.4397	1.322e-17	0.966556
P01876	Immunoglobulin heavy constant alpha 1	IGHA1	37.6546	1.78748e-16	0.960374
P01877	Immunoglobulin heavy constant alpha 2	IGHA2	36.5913	3.41449e-17	0.964313
P01880	Immunoglobulin heavy constant delta	IGHD	42.3528	6.21288e-18	0.968509
P01889	HLA class I histocompatibility antigen, B alpha chain	HLA-B	40.4601	2.03026e-10	0.927258
P01903	HLA class II histocompatibility antigen, DR alpha chain	HLA-DRA	28.6069	1.33703e-15	0.955731
P01911	HLA class II histocompatibility antigen, DRB1 beta chain	HLA-DRB1	29.9661	0.00150883	0.878234
P02042	Hemoglobin subunit delta	HBD	16.0555	1.00917e-17	0.967196
P02144	Myoglobin	MB	17.1838	1.33717e-09	0.922577
P02452	Collagen alpha-1(I) chain	COL1A1	138.941	9.02007e-17	0.961957
P02458	Collagen alpha-1(II) chain	COL2A1	141.785	5.61491e-13	0.941427
P02461	Collagen alpha-1(III) chain	COL3A1	138.564	2.10842e-18	0.971316
P02462	Collagen alpha-1(IV) chain	COL4A1	160.611	9.04247e-08	0.911452
P02533	Keratin, type I cytoskeletal 14	KRT14	51.5615	7.43284e-16	0.957092
P02545	Prelamin-A/C	LMNA	74.1395	6.91362e-17	0.962575
P02647	Apolipoprotein A-I	APOA1	30.7778	8.61088e-19	0.974208
P02649	Apolipoprotein E	APOE	36.1541	2.12605e-19	0.978494
P02652	Apolipoprotein A-II	APOA2	11.175	1.8295e-19	0.979418
P02654	Apolipoprotein C-I	APOC1	9.33192	9.03187e-17	0.961947
P02655	Apolipoprotein C-II	APOC2	11.2839	4.2566e-17	0.963788
P02656	Apolipoprotein C-III	APOC3	10.8523	3.03589e-18	0.970365
P02671	Fibrinogen alpha chain	FGA	94.973	4.31459e-18	0.969442
P02675	Fibrinogen beta chain	FGB	55.9282	1.80631e-18	0.971844
P02679	Fibrinogen gamma chain	FGG	51.5117	1.45858e-19	0.98018
P02730	Band 3 anion transport protein	SLC4A1	101.792	9.63145e-12	0.934604
P02741	C-reactive protein	CRP	25.0386	1.80631e-18	0.971813
P02743	Serum amyloid P-component	APCS	25.3871	1.30812e-18	0.972865
P02745	Complement C1q subcomponent subunit A	C1QA	26.0166	1.3875e-18	0.972684
P02746	Complement C1q subcomponent subunit B	C1QB	26.7218	1.86519e-20	0.985114
P02747	Complement C1q subcomponent subunit C	C1QC	25.7736	6.08047e-17	0.962883
P02748	Complement component C9	C9	63.1734	5.0092e-19	0.976016
P02749	Beta-2-glycoprotein 1	APOH	38.2981	1.46637e-18	0.972531
P02750	Leucine-rich alpha-2-glycoprotein	LRG1	38.1779	5.79249e-17	0.962992
P02751	Fibronectin	FN1	272.32	2.12605e-19	0.978473
P02753	Retinol-binding protein 4	RBP4	23.01	7.63823e-18	0.967958
P02760	Protein AMBP	AMBP	38.9995	8.27673e-18	0.967681
P02763	Alpha-1-acid glycoprotein 1	ORM1	23.5116	1.77189e-18	0.971906
P02765	Alpha-2-HS-glycoprotein	AHSG	39.3407	2.98815e-18	0.970426
P02766	Transthyretin	TTR	15.887	4.93912e-17	0.963445
P02768	Serum albumin	ALB	69.3667	2.12605e-19	0.978411
P02774	Vitamin D-binding protein	GC	52.9175	4.95995e-19	0.976078
P02786	Transferrin receptor protein 1	TFRC	84.8714	6.8575e-16	0.957286
P02787	Serotransferrin	TF	77.0639	2.72888e-20	0.984235
P02788	Lactotransferrin	LTF	78.182	5.02521e-17	0.963393
P02790	Hemopexin	HPX	51.6764	5.73573e-17	0.96302
P02792	Ferritin light chain	FTL	20.0197	3.58311e-18	0.969921
P02794	Ferritin heavy chain	FTH1	21.2256	1.4643e-17	0.966309
P02795	Metallothionein-2	MT2A	6.04216	9.21486e-19	0.973821
P03951	Coagulation factor XI	F11	70.1091	1.1593e-16	0.961377
P03952	Plasma kallikrein	KLKB1	71.3697	2.55773e-19	0.977772
P03956	Interstitial collagenase	MMP1	54.0069	7.0805e-16	0.957204
P04003	C4b-binding protein alpha chain	C4BPA	67.0332	2.81839e-18	0.970572
P04004	Vitronectin	VTN	54.3056	3.52944e-18	0.969991
P04066	Tissue alpha-L-fucosidase	FUCA1	53.6889	4.5225e-15	0.952882
P04070	Vitamin K-dependent protein C	PROC	52.0713	1.4643e-17	0.966318
P04075	Fructose-bisphosphate aldolase A	ALDOA	39.42	1.23307e-15	0.955921
P04080	Cystatin-B	CSTB	11.1396	4.11417e-14	0.947637
P04083	Annexin A1	ANXA1	38.7142	5.9349e-16	0.957612
P04114	Apolipoprotein B-100	APOB	515.605	4.0203e-21	0.988069
P04156	Major prion protein	PRNP	27.6612	5.92722e-16	0.957628
P04179	Superoxide dismutase [Mn], mitochondrial	SOD2	24.7501	7.80882e-18	0.967875
P04180	Phosphatidylcholine-sterol acyltransferase	LCAT	49.5779	9.21486e-19	0.97388
P04196	Histidine-rich glycoprotein	HRG	59.5783	1.31731e-16	0.96107
P04211	Immunoglobulin lambda variable 7-43	IGLV7-43	12.451	2.84403e-15	0.953968
P04216	Thy-1 membrane glycoprotein	THY1	17.9347	2.57103e-11	0.932226
P04217	Alpha-1B-glycoprotein	A1BG	54.2535	1.39744e-18	0.972649
P04264	Keratin, type II cytoskeletal 1	KRT1	66.0387	4.13143e-18	0.969582
P04275	von Willebrand factor	VWF	309.265	2.67101e-13	0.943209
P04278	Sex hormone-binding globulin	SHBG	43.7792	7.36853e-19	0.974855
P04406	Glyceraldehyde-3-phosphate dehydrogenase	GAPDH	36.0532	6.00968e-16	0.957578
P04430	Immunoglobulin kappa variable 1-16	IGKV1-16	12.6183	1.06895e-12	0.939872
P04439	HLA class I histocompatibility antigen, A alpha chain	HLA-A	40.8407	2.89831e-06	0.901706
P04745	Alpha-amylase 1	AMY1A	57.7678	1.68737e-09	0.921993
P04792	Heat shock protein beta-1	HSPB1	22.7825	2.38567e-10	0.926866
P04839	Cytochrome b-245 heavy chain	CYBB	65.3359	0.00033969	0.885751
P04899	Guanine nucleotide-binding protein G(i) subunit alpha-2	GNAI2	40.4509	1.00466e-12	0.940034
P05019	Insulin-like growth factor I	IGF1	21.8412	4.14112e-07	0.907247
P05023	Sodium/potassium-transporting ATPase subunit alpha-1	ATP1A1	112.896	0.00773421	0.863231
P05062	Fructose-bisphosphate aldolase B	ALDOB	39.473	1.28007e-11	0.933918
P05090	Apolipoprotein D	APOD	21.2755	3.72709e-18	0.969828
P05107	Integrin beta-2	ITGB2	84.7818	4.22186e-12	0.936594
P05109	Protein S100-A8	S100A8	10.8345	5.6136e-20	0.982576
P05154	Plasma serine protease inhibitor	SERPINA5	45.6747	2.07598e-15	0.954698
P05155	Plasma protease C1 inhibitor	SERPING1	55.1542	1.86906e-19	0.979092
P05156	Complement factor I	CFI	65.7502	1.30743e-18	0.972895
P05160	Coagulation factor XIII B chain	F13B	75.5107	4.0203e-21	0.988069
P05164	Myeloperoxidase	MPO	83.8686	1.85915e-17	0.965726
P05362	Intercellular adhesion molecule 1	ICAM1	57.8252	8.04119e-11	0.929494
P05386	60S acidic ribosomal protein P1	RPLP1	11.5139	2.16093e-08	0.915349
P05387	60S acidic ribosomal protein P2	RPLP2	11.6649	3.24881e-08	0.914256
P05388	60S acidic ribosomal protein P0	RPLP0	34.2735	1.58471e-05	0.896626
P05413	Fatty acid-binding protein, heart	FABP3	14.858	0.0480498	0.796734
P05451	Lithostathine-1-alpha	REG1A	18.731	1.74825e-18	0.971951
P05452	Tetranectin	CLEC3B	22.5368	7.00395e-18	0.96818
P05543	Thyroxine-binding globulin	SERPINA7	46.3245	1.06415e-17	0.967017
P05546	Heparin cofactor 2	SERPIND1	57.0706	5.6136e-20	0.98244
P05556	Integrin beta-1	ITGB1	88.4153	1.35011e-11	0.933785
P05997	Collagen alpha-2(V) chain	COL5A2	144.91	2.22961e-17	0.965298
P06276	Cholinesterase	BCHE	68.4181	5.18171e-17	0.963312
P06310	Immunoglobulin kappa variable 2-30	IGKV2-30	13.185	9.93803e-10	0.923316
P06312	Immunoglobulin kappa variable 4-1	IGKV4-1	13.38	1.3875e-18	0.972697
P06331	Immunoglobulin heavy variable 4-34	IGHV4-34	13.8149	5.02521e-17	0.963397
P06396	Gelsolin	GSN	85.6975	1.14592e-19	0.980741
P06576	ATP synthase subunit beta, mitochondrial	ATP5F1B	56.5599	0.0200387	0.839752
P06681	Complement C2	C2	83.2678	4.27093e-18	0.969479
P06702	Protein S100-A9	S100A9	13.242	3.89809e-18	0.969725
P06727	Apolipoprotein A-IV	APOA4	45.3991	2.46246e-19	0.978073
P06733	Alpha-enolase	ENO1	47.169	3.7376e-15	0.953334
P06737	Glycogen phosphorylase, liver form	PYGL	97.1486	1.00165e-12	0.940046
P06744	Glucose-6-phosphate isomerase	GPI	63.1471	4.07206e-15	0.953126
P06756	Integrin alpha-V	ITGAV	116.038	0.0224931	0.834996
P06865	Beta-hexosaminidase subunit alpha	HEXA	60.7028	1.46843e-10	0.928048
P06899	Histone H2B type 1-J	H2BC11	13.9042	8.35791e-20	0.981572
P07108	Acyl-CoA-binding protein	DBI	10.0444	3.94749e-08	0.913718
P07195	L-lactate dehydrogenase B chain	LDHB	36.6385	0.0294197	0.822902
P07203	Glutathione peroxidase 1	GPX1	22.0882	0.0161608	0.847219
P07225	Vitamin K-dependent protein S	PROS1	75.1226	2.10842e-18	0.971324
P07237	Protein disulfide-isomerase	P4HB	57.1164	2.0333e-18	0.971492
P07333	Macrophage colony-stimulating factor 1 receptor	CSF1R	107.984	2.008e-08	0.915545
P07339	Cathepsin D	CTSD	44.5522	3.25103e-15	0.953655
P07355	Annexin A2	ANXA2	38.604	4.27093e-18	0.969475
P07357	Complement component C8 alpha chain	C8A	65.1632	2.55773e-19	0.977814
P07358	Complement component C8 beta chain	C8B	67.0469	2.12605e-19	0.978444
P07359	Platelet glycoprotein Ib alpha chain	GP1BA	71.54	1.46637e-18	0.972513
P07360	Complement component C8 gamma chain	C8G	22.2775	6.74461e-18	0.968285
P07384	Calpain-1 catalytic subunit	CAPN1	81.8901	0.0272578	0.82633
P07437	Tubulin beta chain	TUBB	49.6708	4.68683e-17	0.963576
P07585	Decorin	DCN	39.7468	4.77283e-07	0.906832
P07602	Prosaposin	PSAP	58.1126	4.8514e-16	0.9581
P07686	Beta-hexosaminidase subunit beta	HEXB	63.1113	3.43052e-08	0.9141
P07711	Cathepsin L1	CTSL	37.5641	2.02192e-15	0.954763
P07737	Profilin-1	PFN1	15.0542	8.13321e-18	0.967738
P07738	Bisphosphoglycerate mutase	BPGM	30.0052	0.0330036	0.817227
P07741	Adenine phosphoribosyltransferase	APRT	19.6078	8.19362e-06	0.898655
P07858	Cathepsin B	CTSB	37.8216	5.4454e-17	0.963184
P07900	Heat shock protein HSP 90-alpha	HSP90AA1	84.6597	1.06464e-05	0.897854
P07910	Heterogeneous nuclear ribonucleoproteins C1/C2	HNRNPC	33.67	1.55437e-07	0.909963
P07911	Uromodulin	UMOD	69.7609	0.000750366	0.882093
P07942	Laminin subunit beta-1	LAMB1	198.038	0.000175603	0.88843
P07996	Thrombospondin-1	THBS1	129.383	0.0117834	0.855334
P07998	Ribonuclease pancreatic	RNASE1	17.6442	7.11643e-12	0.935327
P08123	Collagen alpha-2(I) chain	COL1A2	129.314	6.22005e-19	0.975457
P08133	Annexin A6	ANXA6	75.8733	1.84567e-15	0.954981
P08174	Complement decay-accelerating factor	CD55	41.4001	8.97707e-09	0.917683
P08185	Corticosteroid-binding globulin	SERPINA6	45.1409	7.00395e-18	0.968188
P08195	4F2 cell-surface antigen heavy chain	SLC3A2	67.994	5.10301e-12	0.936124
P08236	Beta-glucuronidase	GUSB	74.7319	5.08208e-05	0.892853
P08238	Heat shock protein HSP 90-beta	HSP90AB1	83.2642	1.52498e-11	0.933489
P08253	72 kDa type IV collagenase	MMP2	73.8823	2.59326e-17	0.964942
P08254	Stromelysin-1	MMP3	53.9773	3.35271e-19	0.977054
P08294	Extracellular superoxide dismutase [Cu-Zn]	SOD3	25.8509	8.47477e-19	0.97432
P08311	Cathepsin G	CTSG	28.8372	5.7733e-12	0.935834
P08493	Matrix Gla protein	MGP	12.3532	0.0202715	0.839257
P08519	Apolipoprotein(a)	LPA	501.319	4.0203e-21	0.988069
P08571	Monocyte differentiation antigen CD14	CD14	40.0762	1.38755e-17	0.966448
P08572	Collagen alpha-2(IV) chain	COL4A2	167.553	5.36094e-16	0.957865
P08575	Receptor-type tyrosine-protein phosphatase C	PTPRC	147.486	0.000904347	0.881132
P08582	Melanotransferrin	MELTF	80.2146	0.0308134	0.820729
P08603	Complement factor H	CFH	139.096	8.47477e-19	0.974312
P08637	Low affinity immunoglobulin gamma Fc region receptor III-A	FCGR3A	29.0891	6.8974e-17	0.962588
P08648	Integrin alpha-5	ITGA5	114.536	1.40704e-05	0.897007
P08670	Vimentin	VIM	53.6517	4.13143e-18	0.969588
P08697	Alpha-2-antiplasmin	SERPINF2	54.5658	5.42251e-18	0.968843
P08709	Coagulation factor VII	F7	51.5939	0.000220284	0.887546
P08758	Annexin A5	ANXA5	35.9368	1.11208e-17	0.966918
P08779	Keratin, type I cytoskeletal 16	KRT16	51.2678	3.0446e-13	0.942893
P09104	Gamma-enolase	ENO2	47.2686	8.77938e-16	0.956705
P09172	Dopamine beta-hydroxylase	DBH	69.065	5.01941e-19	0.97597
P09211	Glutathione S-transferase P	GSTP1	23.3558	4.95995e-19	0.976114
P09382	Galectin-1	LGALS1	14.7157	2.99843e-15	0.953846
P09486	SPARC	SPARC	34.6322	1.00421e-10	0.928954
P09525	Annexin A4	ANXA4	35.8827	5.13953e-15	0.952574
P09603	Macrophage colony-stimulating factor 1	CSF1	60.1795	1.35533e-12	0.939296
P09619	Platelet-derived growth factor receptor beta	PDGFRB	123.968	0.000461108	0.884399
P09668	Pro-cathepsin H	CTSH	37.3936	5.57755e-08	0.912768
P09871	Complement C1s subcomponent	C1S	76.6844	4.03114e-19	0.976655
P09960	Leukotriene A-4 hydrolase	LTA4H	69.2853	1.79406e-16	0.960359
P09972	Fructose-bisphosphate aldolase C	ALDOC	39.4559	9.32696e-14	0.945725
P0C0L4	Complement C4-A	C4A	192.785	4.49968e-18	0.969331
P0C0L5	Complement C4-B	C4B	192.751	1.8295e-19	0.979301
P0C0S5	Histone H2A.Z	H2AZ1	13.5527	0.0106732	0.857421
P0CG47	Polyubiquitin-B	UBB	25.7616	8.20885e-15	0.951466
P0DJI8	Serum amyloid A-1 protein	SAA1	13.532	4.49348e-16	0.958272
P0DJI9	Serum amyloid A-2 protein	SAA2	13.5271	3.8584e-15	0.953252
P0DMV8	Heat shock 70 kDa protein 1A	HSPA1A	70.0522	1.62284e-17	0.966032
P0DOY2	Immunoglobulin lambda constant 2	IGLC2	11.2936	1.30394e-16	0.961099
P0DP01	Immunoglobulin heavy variable 1-8	IGHV1-8	12.9916	1.65154e-11	0.933287
P0DP08	Immunoglobulin heavy variable 4-38-2	IGHV4-38-2	13.0159	0.0261824	0.828161
P0DP23	Calmodulin-1	CALM1	16.8376	1.29039e-10	0.928358
P10124	Serglycin	SRGN	17.6518	2.30451e-08	0.915165
P10153	Non-secretory ribonuclease	RNASE2	18.3542	4.36865e-05	0.893363
P10253	Lysosomal alpha-glucosidase	GAA	105.324	0.00103085	0.88042
P10321	HLA class I histocompatibility antigen, C alpha chain	HLA-C	40.6485	1.67449e-11	0.93325
P10451	Osteopontin	SPP1	35.4227	5.44896e-13	0.941501
P10599	Thioredoxin	TXN	11.7375	4.28092e-09	0.919618
P10643	Complement component C7	C7	93.5182	8.77681e-19	0.974114
P10644	cAMP-dependent protein kinase type I-alpha regulatory subunit	PRKAR1A	42.9817	0.0110983	0.856604
P10645	Chromogranin-A	CHGA	50.6884	0.0137457	0.851727
P10768	S-formylglutathione hydrolase	ESD	31.4628	0.00731343	0.864078
P10909	Clusterin	CLU	52.4946	2.31605e-18	0.971022
P10912	Growth hormone receptor	GHR	71.4995	0.0228917	0.834198
P10915	Hyaluronan and proteoglycan link protein 1	HAPLN1	40.1656	1.51899e-17	0.966215
P11021	Endoplasmic reticulum chaperone BiP	HSPA5	72.333	1.30271e-16	0.961108
P11047	Laminin subunit gamma-1	LAMC1	177.603	0.00418503	0.870588
P11142	Heat shock cognate 71 kDa protein	HSPA8	70.8981	9.21486e-19	0.973809
P11215	Integrin alpha-M	ITGAM	127.178	1.49604e-13	0.944582
P11226	Mannose-binding protein C	MBL2	26.1435	8.11401e-17	0.962202
P11233	Ras-related protein Ral-A	RALA	23.5668	4.86557e-07	0.906775
P11279	Lysosome-associated membrane glycoprotein 1	LAMP1	44.8824	1.49604e-13	0.944587
P11362	Fibroblast growth factor receptor 1	FGFR1	91.8677	3.39678e-15	0.953552
P11597	Cholesteryl ester transfer protein	CETP	54.7562	1.61466e-11	0.933348
P11684	Uteroglobin	SCGB1A1	9.99374	0.0196502	0.840474
P11717	Cation-independent mannose-6-phosphate receptor	IGF2R	274.375	4.94164e-10	0.925071
P12107	Collagen alpha-1(XI) chain	COL11A1	181.065	0.0230392	0.833845
P12109	Collagen alpha-1(VI) chain	COL6A1	108.529	8.61098e-19	0.974179
P12110	Collagen alpha-2(VI) chain	COL6A2	108.579	4.19248e-19	0.976533
P12111	Collagen alpha-3(VI) chain	COL6A3	343.669	1.28232e-18	0.973018
P12259	Coagulation factor V	F5	251.703	1.82584e-18	0.971774
P12277	Creatine kinase B-type	CKB	42.6443	7.24115e-07	0.905655
P12429	Annexin A3	ANXA3	36.3753	5.799e-15	0.952282
P12814	Alpha-actinin-1	ACTN1	103.058	1.02123e-16	0.961666
P12821	Angiotensin-converting enzyme	ACE	149.715	0.000833546	0.88155
P12830	Cadherin-1	CDH1	97.4561	3.86889e-13	0.942318
P12955	Xaa-Pro dipeptidase	PEPD	54.5482	5.59936e-17	0.963086
P13010	X-ray repair cross-complementing protein 5	XRCC5	82.7045	1.848e-09	0.921756
P13284	Gamma-interferon-inducible lysosomal thiol reductase	IFI30	27.9636	0.000232029	0.887333
P13473	Lysosome-associated membrane glycoprotein 2	LAMP2	44.9607	1.46757e-18	0.972491
P13489	Ribonuclease inhibitor	RNH1	49.9735	1.78736e-13	0.944165
P13591	Neural cell adhesion molecule 1	NCAM1	94.5742	1.01186e-06	0.904712
P13598	Intercellular adhesion molecule 2	ICAM2	30.6543	1.33327e-11	0.933819
P13611	Versican core protein	VCAN	372.82	1.05947e-18	0.973414
P13639	Elongation factor 2	EEF2	95.3381	7.56882e-11	0.92964
P13645	Keratin, type I cytoskeletal 10	KRT10	58.8271	2.55773e-19	0.977785
P13647	Keratin, type II cytoskeletal 5	KRT5	62.3783	0.0256745	0.829086
P13671	Complement component C6	C6	104.786	7.77953e-18	0.967894
P13727	Bone marrow proteoglycan	PRG2	25.2055	0.00248535	0.87489
P13796	Plastin-2	LCP1	70.2884	2.06087e-18	0.971414
P13797	Plastin-3	PLS3	70.811	7.38714e-19	0.974816
P13942	Collagen alpha-2(XI) chain	COL11A2	171.791	7.31154e-14	0.946301
P13987	CD59 glycoprotein	CD59	14.1773	3.11656e-05	0.894472
P14151	L-selectin	SELL	42.1871	6.33673e-19	0.975217
P14174	Macrophage migration inhibitory factor	MIF	12.4763	1.98454e-13	0.943905
P14207	Folate receptor beta	FOLR2	29.2795	1.45238e-13	0.944666
P14314	Glucosidase 2 subunit beta	PRKCSH	59.4254	9.52713e-06	0.898205
P14317	Hematopoietic lineage cell-specific protein	HCLS1	54.014	9.91774e-13	0.940073
P14555	Phospholipase A2, membrane associated	PLA2G2A	16.0827	3.99412e-14	0.947713
P14618	Pyruvate kinase PKM	PKM	57.9369	6.69364e-15	0.951939
P14625	Endoplasmin	HSP90B1	92.4689	2.7712e-16	0.959351
P14780	Matrix metalloproteinase-9	MMP9	78.4582	1.76555e-15	0.955085
P15090	Fatty acid-binding protein, adipocyte	FABP4	14.7189	2.31357e-17	0.965195
P15104	Glutamine synthetase	GLUL	42.0644	7.47568e-12	0.935209
P15144	Aminopeptidase N	ANPEP	109.54	8.46802e-19	0.97439
P15151	Poliovirus receptor	PVR	45.3026	1.5491e-05	0.896699
P15153	Ras-related C3 botulinum toxin substrate 2	RAC2	21.4288	4.5281e-15	0.952873
P15169	Carboxypeptidase N catalytic chain	CPN1	52.2862	8.61088e-19	0.974225
P15291	Beta-1,4-galactosyltransferase 1	B4GALT1	43.9203	3.08861e-05	0.894505
P15311	Ezrin	EZR	69.4128	6.73669e-12	0.935468
P15586	N-acetylglucosamine-6-sulfatase	GNS	62.0821	0.0119592	0.854958
P15814	Immunoglobulin lambda-like polypeptide 1	IGLL1	22.963	1.7465e-16	0.960444
P15924	Desmoplakin	DSP	331.774	0.0416809	0.805233
P16035	Metalloproteinase inhibitor 2	TIMP2	24.3992	0.00160851	0.877837
P16070	CD44 antigen	CD44	81.5376	5.22273e-19	0.975853
P16112	Aggrecan core protein	ACAN	261.329	1.00979e-17	0.96718
P16234	Platelet-derived growth factor receptor alpha	PDGFRA	122.67	0.0275881	0.825731
P16284	Platelet endothelial cell adhesion molecule	PECAM1	82.5222	0.0407755	0.806419
P16930	Fumarylacetoacetase	FAH	46.3743	7.65044e-05	0.891453
P17174	Aspartate aminotransferase, cytoplasmic	GOT1	46.2475	0.00110886	0.880025
P17655	Calpain-2 catalytic subunit	CAPN2	79.9954	9.9083e-06	0.89808
P17813	Endoglin	ENG	70.5781	4.75189e-07	0.906848
P17858	ATP-dependent 6-phosphofructokinase, liver type	PFKL	85.0184	0.025106	0.830036
P17900	Ganglioside GM2 activator	GM2A	20.8384	2.38293e-14	0.948937
P17931	Galectin-3	LGALS3	26.1523	3.20479e-11	0.9317
P17936	Insulin-like growth factor-binding protein 3	IGFBP3	31.6742	9.20224e-12	0.934714
P18065	Insulin-like growth factor-binding protein 2	IGFBP2	34.8141	1.41074e-08	0.916488
P18085	ADP-ribosylation factor 4	ARF4	20.5108	0.00246265	0.874963
P18206	Vinculin	VCL	123.799	3.27779e-12	0.937207
P18428	Lipopolysaccharide-binding protein	LBP	53.3836	1.14937e-14	0.950667
P18510	Interleukin-1 receptor antagonist protein	IL1RN	20.055	2.10927e-12	0.938243
P18669	Phosphoglycerate mutase 1	PGAM1	28.8039	1.14635e-15	0.956086
P18850	Cyclic AMP-dependent transcription factor ATF-6 alpha	ATF6	74.5846	0.000282848	0.886529
P19021	Peptidyl-glycine alpha-amidating monooxygenase	PAM	108.332	1.99282e-14	0.949362
P19022	Cadherin-2	CDH2	99.8093	5.09993e-08	0.913023
P19256	Lymphocyte function-associated antigen 3	CD58	28.1474	1.848e-09	0.921756
P19320	Vascular cell adhesion protein 1	VCAM1	81.2762	2.1128e-18	0.971283
P19652	Alpha-1-acid glycoprotein 2	ORM2	23.6026	4.2566e-17	0.963789
P19823	Inter-alpha-trypsin inhibitor heavy chain H2	ITIH2	106.463	3.49102e-18	0.970043
P19827	Inter-alpha-trypsin inhibitor heavy chain H1	ITIH1	101.389	2.14114e-18	0.971224
P19878	Neutrophil cytosol factor 2	NCF2	59.7615	0.023114	0.833671
P19971	Thymidine phosphorylase	TYMP	49.9555	1.22754e-14	0.950503
P20036	HLA class II histocompatibility antigen, DP alpha 1 chain	HLA-DPA1	29.3806	0.000614077	0.883084
P20061	Transcobalamin-1	TCN1	48.2067	1.06434e-07	0.911001
P20160	Azurocidin	AZU1	26.8856	7.72224e-16	0.957003
P20339	Ras-related protein Rab-5A	RAB5A	23.6587	0.0142047	0.850814
P20618	Proteasome subunit beta type-1	PSMB1	26.4894	1.37074e-07	0.91031
P20700	Lamin-B1	LMNB1	66.4083	1.15753e-14	0.95064
P20742	Pregnancy zone protein	PZP	163.863	5.9539e-18	0.968607
P20774	Mimecan	OGN	33.9222	1.68792e-18	0.972108
P20810	Calpastatin	CAST	76.5728	0.00609264	0.866576
P20851	C4b-binding protein beta chain	C4BPB	28.3574	5.60385e-18	0.968753
P20908	Collagen alpha-1(V) chain	COL5A1	183.56	8.04441e-17	0.962227
P20933	N(4)-(beta-N-acetylglucosaminyl)-L-asparaginase	AGA	37.2083	0.00723602	0.864239
P21281	V-type proton ATPase subunit B, brain isoform	ATP6V1B2	56.5007	0.0169116	0.845803
P21333	Filamin-A	FLNA	280.739	5.2722e-15	0.952511
P21589	5'-nucleotidase	NT5E	63.3677	0.0355231	0.813676
P21709	Ephrin type-A receptor 1	EPHA1	108.127	5.16288e-05	0.892796
P21810	Biglycan	BGN	41.6541	1.76592e-16	0.960414
P22061	Protein-L-isoaspartate(D-aspartate) O-methyltransferase	PCMT1	24.6364	0.0199058	0.84001
P22105	Tenascin-X	TNXB	458.388	5.67235e-17	0.963051
P22304	Iduronate 2-sulfatase	IDS	61.873	0.00230992	0.875436
P22314	Ubiquitin-like modifier-activating enzyme 1	UBA1	117.849	1.60476e-10	0.927829
P22352	Glutathione peroxidase 3	GPX3	25.5523	2.42798e-18	0.970913
P22692	Insulin-like growth factor-binding protein 4	IGFBP4	27.934	1.23619e-13	0.945045
P22792	Carboxypeptidase N subunit 2	CPN2	60.5566	4.92216e-18	0.969087
P22891	Vitamin K-dependent protein Z	PROZ	44.7439	8.13321e-18	0.967761
P22894	Neutrophil collagenase	MMP8	53.4121	1.03777e-12	0.939945
P22897	Macrophage mannose receptor 1	MRC1	166.012	2.26078e-08	0.915223
P23083	Immunoglobulin heavy variable 1-2	IGHV1-2	13.0848	5.9349e-16	0.957614
P23142	Fibulin-1	FBLN1	77.2141	3.04528e-18	0.970344
P23280	Carbonic anhydrase 6	CA6	35.3668	0.000423665	0.884785
P23381	Tryptophan--tRNA ligase, cytoplasmic	WARS	53.1654	6.19143e-11	0.930125
P23396	40S ribosomal protein S3	RPS3	26.6883	0.00475179	0.869324
P23470	Receptor-type tyrosine-protein phosphatase gamma	PTPRG	162.003	3.24471e-16	0.958998
P23526	Adenosylhomocysteinase	AHCY	47.7161	0.0201131	0.839557
P23528	Cofilin-1	CFL1	18.5025	5.06327e-17	0.963369
P24158	Myeloblastin	PRTN3	27.807	3.97299e-14	0.947731
P24592	Insulin-like growth factor-binding protein 6	IGFBP6	25.3224	1.9665e-17	0.965601
P24593	Insulin-like growth factor-binding protein 5	IGFBP5	30.5702	1.38276e-12	0.939245
P24821	Tenascin	TNC	240.853	1.55674e-16	0.960695
P25311	Zinc-alpha-2-glycoprotein	AZGP1	34.2587	9.21486e-19	0.973947
P25774	Cathepsin S	CTSS	37.4957	2.18988e-15	0.954562
P25786	Proteasome subunit alpha type-1	PSMA1	29.5556	1.07037e-14	0.950844
P25787	Proteasome subunit alpha type-2	PSMA2	25.8986	0.00674433	0.86523
P25788	Proteasome subunit alpha type-3	PSMA3	28.4332	4.21889e-12	0.9366
P25789	Proteasome subunit alpha type-4	PSMA4	29.4838	5.79551e-10	0.924678
P25815	Protein S100-P	S100P	10.3999	1.24938e-11	0.933987
P25940	Collagen alpha-3(V) chain	COL5A3	172.121	9.91166e-08	0.911201
P26022	Pentraxin-related protein PTX3	PTX3	41.9756	7.15735e-09	0.918269
P26038	Moesin	MSN	67.82	1.30394e-18	0.972962
P26447	Protein S100-A4	S100A4	11.7285	7.88775e-17	0.962281
P26641	Elongation factor 1-gamma	EEF1G	50.1188	2.06499e-10	0.927213
P26927	Hepatocyte growth factor-like protein	MST1	80.3199	3.67751e-17	0.964133
P26992	Ciliary neurotrophic factor receptor subunit alpha	CNTFR	40.6332	0.0179258	0.843939
P27169	Serum paraoxonase/arylesterase 1	PON1	39.7313	6.40246e-19	0.97516
P27348	14-3-3 protein theta	YWHAQ	27.7642	1.25953e-12	0.93947
P27487	Dipeptidyl peptidase 4	DPP4	88.2786	3.49588e-11	0.931492
P27797	Calreticulin	CALR	48.1416	1.48637e-13	0.944608
P27824	Calnexin	CANX	67.5683	0.0325287	0.817916
P27918	Properdin	CFP	51.2764	7.66689e-18	0.967935
P28062	Proteasome subunit beta type-8	PSMB8	30.3543	0.000120031	0.889842
P28065	Proteasome subunit beta type-9	PSMB9	23.2643	0.00820008	0.862287
P28066	Proteasome subunit alpha type-5	PSMA5	26.411	0.00195004	0.87659
P28070	Proteasome subunit beta type-4	PSMB4	29.2042	0.013297	0.852546
P28072	Proteasome subunit beta type-6	PSMB6	25.3577	0.000911261	0.881086
P28300	Protein-lysine 6-oxidase	LOX	46.9441	1.2129e-12	0.939562
P28676	Grancalcin	GCA	24.01	2.0354e-18	0.971473
P28799	Progranulin	GRN	63.5444	0.00977396	0.859209
P28827	Receptor-type tyrosine-protein phosphatase mu	PTPRM	163.682	0.0250556	0.830192
P28838	Cytosol aminopeptidase	LAP3	56.1663	5.42053e-08	0.912856
P29122	Proprotein convertase subtilisin/kexin type 6	PCSK6	106.42	1.31941e-16	0.96106
P29218	Inositol monophosphatase 1	IMPA1	30.1888	8.57757e-05	0.89104
P29279	CCN family member 2	CCN2	38.0914	8.6261e-15	0.95135
P29350	Tyrosine-protein phosphatase non-receptor type 6	PTPN6	67.5611	0.00627971	0.866201
P29401	Transketolase	TKT	67.8776	1.32088e-15	0.955764
P29622	Kallistatin	SERPINA4	48.542	3.50546e-18	0.970021
P30040	Endoplasmic reticulum resident protein 29	ERP29	28.9934	2.31431e-05	0.895426
P30041	Peroxiredoxin-6	PRDX6	25.035	8.51797e-17	0.962085
P30044	Peroxiredoxin-5, mitochondrial	PRDX5	22.0864	9.11536e-16	0.956617
P30046	D-dopachrome decarboxylase	DDT	12.7118	5.08017e-09	0.919158
P30086	Phosphatidylethanolamine-binding protein 1	PEBP1	21.0568	0.0354285	0.813916
P30101	Protein disulfide-isomerase A3	PDIA3	56.7824	0.0454809	0.800274
P30153	Serine/threonine-protein phosphatase 2A 65 kDa regulatory subunit A alpha isoform	PPP2R1A	65.3086	0.024499	0.831098
P30530	Tyrosine-protein kinase receptor UFO	AXL	98.3367	0.00115434	0.879787
P30740	Leukocyte elastase inhibitor	SERPINB1	42.7418	4.21535e-15	0.953044
P31146	Coronin-1A	CORO1A	51.0262	6.33673e-19	0.975215
P31150	Rab GDP dissociation inhibitor alpha	GDI1	50.5827	2.16857e-05	0.895637
P31946	14-3-3 protein beta/alpha	YWHAB	28.0824	2.40034e-09	0.92108
P31949	Protein S100-A11	S100A11	11.7404	1.71652e-15	0.955153
P32119	Peroxiredoxin-2	PRDX2	21.8919	6.57977e-15	0.951983
P32320	Cytidine deaminase	CDA	16.1847	5.59822e-17	0.9631
P32942	Intercellular adhesion molecule 3	ICAM3	59.5408	0.0395914	0.808108
P33151	Cadherin-5	CDH5	87.5284	2.93021e-13	0.942986
P33908	Mannosyl-oligosaccharide 1,2-alpha-mannosidase IA	MAN1A1	72.9685	6.33673e-19	0.975224
P34096	Ribonuclease 4	RNASE4	16.8405	1.44801e-08	0.916417
P34932	Heat shock 70 kDa protein 4	HSPA4	94.3309	0.00197193	0.87651
P35237	Serpin B6	SERPINB6	42.6219	4.16752e-12	0.936633
P35443	Thrombospondin-4	THBS4	105.869	7.16634e-18	0.968116
P35527	Keratin, type I cytoskeletal 9	KRT9	62.0643	1.02027e-18	0.973511
P35542	Serum amyloid A-4 protein	SAA4	14.7467	1.9252e-16	0.960188
P35555	Fibrillin-1	FBN1	312.298	2.40463e-10	0.926843
P35579	Myosin-9	MYH9	226.532	8.23104e-16	0.956858
P35625	Metalloproteinase inhibitor 3	TIMP3	24.145	0.00959691	0.859566
P35858	Insulin-like growth factor-binding protein complex acid labile subunit	IGFALS	66.035	3.23587e-19	0.97717
P35908	Keratin, type II cytoskeletal 2 epidermal	KRT2	65.4329	4.44662e-18	0.969368
P35916	Vascular endothelial growth factor receptor 3	FLT4	152.757	0.00960604	0.85953
P36222	Chitinase-3-like protein 1	CHI3L1	42.6255	1.89541e-16	0.960228
P36269	Glutathione hydrolase 5 proenzyme	GGT5	62.2612	1.61953e-05	0.896551
P36871	Phosphoglucomutase-1	PGM1	61.4491	6.15317e-07	0.906114
P36955	Pigment epithelium-derived factor	SERPINF1	46.3122	8.13321e-18	0.967758
P36980	Complement factor H-related protein 2	CFHR2	30.6507	1.37129e-16	0.960971
P37173	TGF-beta receptor type-2	TGFBR2	64.5677	0.0237838	0.832421
P37802	Transgelin-2	TAGLN2	22.3914	2.86414e-13	0.943043
P37837	Transaldolase	TALDO1	37.5401	4.99321e-14	0.947179
P38606	V-type proton ATPase catalytic subunit A	ATP6V1A	68.3041	4.22409e-07	0.907189
P39059	Collagen alpha-1(XV) chain	COL15A1	141.72	9.53461e-05	0.890666
P40121	Macrophage-capping protein	CAPG	38.4985	7.70911e-14	0.946164
P40189	Interleukin-6 receptor subunit beta	IL6ST	103.537	0.000269296	0.886732
P40261	Nicotinamide N-methyltransferase	NNMT	29.574	4.34761e-08	0.913458
P40306	Proteasome subunit beta type-10	PSMB10	28.9363	2.56274e-06	0.90206
P41218	Myeloid cell nuclear differentiation antigen	MNDA	45.8361	1.03307e-14	0.950929
P41222	Prostaglandin-H2 D-isomerase	PTGDS	21.0288	8.15186e-17	0.962184
P41271	Neuroblastoma suppressor of tumorigenicity 1	NBL1	19.4079	9.94649e-14	0.945573
P42025	Beta-centractin	ACTR1B	42.2934	0.036656	0.812137
P42785	Lysosomal Pro-X carboxypeptidase	PRCP	55.7998	0.0407755	0.806429
P43121	Cell surface glycoprotein MUC18	MCAM	71.6074	1.52899e-18	0.972369
P43251	Biotinidase	BTD	61.1329	1.8295e-19	0.979276
P43490	Nicotinamide phosphoribosyltransferase	NAMPT	55.5212	2.23459e-09	0.921266
P43652	Afamin	AFM	69.0691	5.1506e-18	0.968984
P45877	Peptidyl-prolyl cis-trans isomerase C	PPIC	22.7633	1.20318e-13	0.945112
P46459	Vesicle-fusing ATPase	NSF	82.5943	1.14247e-12	0.939709
P46781	40S ribosomal protein S9	RPS9	22.5914	0.0368149	0.811904
P46940	Ras GTPase-activating-like protein IQGAP1	IQGAP1	189.252	7.14694e-13	0.940842
P46976	Glycogenin-1	GYG1	39.3838	6.99197e-06	0.899126
P47755	F-actin-capping protein subunit alpha-2	CAPZA2	32.9491	2.99438e-12	0.93743
P47756	F-actin-capping protein subunit beta	CAPZB	31.3505	3.82393e-15	0.953278
P48506	Glutamate--cysteine ligase catalytic subunit	GCLC	72.7658	0.0188783	0.842077
P48595	Serpin B10	SERPINB10	45.4027	1.32211e-08	0.91666
P48637	Glutathione synthetase	GSS	52.3848	0.000993933	0.880625
P48668	Keratin, type II cytoskeletal 6C	KRT6C	60.0249	3.18112e-15	0.953709
P48723	Heat shock 70 kDa protein 13	HSPA13	51.9275	0.0376352	0.810841
P48740	Mannan-binding lectin serine protease 1	MASP1	79.2467	1.8295e-19	0.979391
P48745	CCN family member 3	CCN3	39.1622	8.35288e-11	0.9294
P48960	CD97 antigen	CD97	91.8693	4.86276e-09	0.919289
P49368	T-complex protein 1 subunit gamma	CCT3	60.5339	1.86732e-13	0.944049
P49720	Proteasome subunit beta type-3	PSMB3	22.9489	3.59775e-10	0.925863
P49721	Proteasome subunit beta type-2	PSMB2	22.8363	0.0179405	0.843883
P49746	Thrombospondin-3	THBS3	104.201	1.45174e-11	0.933608
P49747	Cartilage oligomeric matrix protein	COMP	82.8605	3.15621e-18	0.970258
P49908	Selenoprotein P	SELENOP	43.1736	3.04462e-13	0.942888
P49913	Cathelicidin antimicrobial peptide	CAMP	19.3014	5.59822e-17	0.963098
P50135	Histamine N-methyltransferase	HNMT	33.2951	0.0466542	0.798715
P50281	Matrix metalloproteinase-14	MMP14	65.8939	0.0184434	0.842907
P50395	Rab GDP dissociation inhibitor beta	GDI2	50.6632	6.66261e-17	0.962668
P50452	Serpin B8	SERPINB8	42.7669	7.41885e-14	0.946263
P50453	Serpin B9	SERPINB9	42.4036	0.0411542	0.80589
P50502	Hsc70-interacting protein	ST13	41.3317	0.0359883	0.813068
P51149	Ras-related protein Rab-7a	RAB7A	23.4897	4.99848e-12	0.936176
P51812	Ribosomal protein S6 kinase alpha-3	RPS6KA3	83.736	8.69732e-12	0.934849
P51884	Lumican	LUM	38.429	2.22802e-17	0.965308
P51888	Prolargin	PRELP	43.8099	7.29741e-09	0.918215
P52565	Rho GDP-dissociation inhibitor 1	ARHGDIA	23.2071	0.0145863	0.850083
P52566	Rho GDP-dissociation inhibitor 2	ARHGDIB	22.988	1.07628e-15	0.95623
P52790	Hexokinase-3	HK3	99.0254	4.60386e-07	0.90694
P52799	Ephrin-B2	EFNB2	36.9232	0.0102491	0.858259
P52907	F-actin-capping protein subunit alpha-1	CAPZA1	32.9228	0.000456482	0.884449
P53396	ATP-citrate synthase	ACLY	120.839	0.0115248	0.855809
P53634	Dipeptidyl peptidase 1	CTSC	51.8538	0.0474609	0.797575
P54108	Cysteine-rich secretory protein 3	CRISP3	27.6303	9.53862e-18	0.967363
P54289	Voltage-dependent calcium channel subunit alpha-2/delta-1	CACNA2D1	124.568	1.97937e-07	0.9093
P54687	Branched-chain-amino-acid aminotransferase, cytosolic	BCAT1	42.9661	0.00762036	0.863491
P54727	UV excision repair protein RAD23 homolog B	RAD23B	43.1712	4.53991e-07	0.906982
P54802	Alpha-N-acetylglucosaminidase	NAGLU	82.2657	1.8835e-16	0.960248
P54803	Galactocerebrosidase	GALC	77.0635	0.00156769	0.877999
P55056	Apolipoprotein C-IV	APOC4	14.553	3.88772e-17	0.964009
P55058	Phospholipid transfer protein	PLTP	54.7394	1.02266e-17	0.967128
P55072	Transitional endoplasmic reticulum ATPase	VCP	89.3218	2.7712e-16	0.959349
P55103	Inhibin beta C chain	INHBC	38.2379	4.59966e-11	0.930825
P55160	Nck-associated protein 1-like	NCKAP1L	128.153	0.018736	0.842349
P55259	Pancreatic secretory granule membrane major glycoprotein GP2	GP2	59.4805	6.10419e-09	0.918677
P55268	Laminin subunit beta-2	LAMB2	195.981	6.31244e-08	0.912435
P55285	Cadherin-6	CDH6	88.3086	0.00253041	0.874753
P55287	Cadherin-11	CDH11	87.9653	8.39107e-11	0.929385
P55290	Cadherin-13	CDH13	78.2869	2.13826e-17	0.965411
P55786	Puromycin-sensitive aminopeptidase	NPEPPS	103.276	0.000212315	0.887694
P58335	Anthrax toxin receptor 2	ANTXR2	53.6662	7.0306e-13	0.940885
P58546	Myotrophin	MTPN	12.8948	0.0490703	0.795225
P59665	Neutrophil defensin 1	DEFA1	10.2009	1.77757e-16	0.960393
P59998	Actin-related protein 2/3 complex subunit 4	ARPC4	19.667	9.566e-07	0.904872
P60033	CD81 antigen	CD81	25.8094	0.0229885	0.833965
P60174	Triosephosphate isomerase	TPI1	30.791	9.93571e-18	0.967238
P60660	Myosin light polypeptide 6	MYL6	16.9301	1.83295e-14	0.949556
P60709	Actin, cytoplasmic 1	ACTB	41.7367	4.90635e-18	0.969107
P60842	Eukaryotic initiation factor 4A-I	EIF4A1	46.1539	1.9938e-11	0.932831
P60900	Proteasome subunit alpha type-6	PSMA6	27.3995	1.73656e-08	0.915934
P60903	Protein S100-A10	S100A10	11.2031	2.22261e-07	0.908977
P60953	Cell division control protein 42 homolog	CDC42	21.2586	4.06547e-16	0.958494
P61026	Ras-related protein Rab-10	RAB10	22.5409	0.00722231	0.86428
P61158	Actin-related protein 3	ACTR3	47.3712	1.00979e-17	0.967174
P61160	Actin-related protein 2	ACTR2	44.7608	0.00825344	0.862172
P61204	ADP-ribosylation factor 3	ARF3	20.6008	2.63077e-11	0.932169
P61224	Ras-related protein Rap-1b	RAP1B	20.8248	0.0263178	0.827919
P61225	Ras-related protein Rap-2b	RAP2B	20.5043	0.0344208	0.81528
P61586	Transforming protein RhoA	RHOA	21.7681	1.30649e-13	0.944913
P61626	Lysozyme C	LYZ	16.537	5.252e-13	0.94159
P61769	Beta-2-microglobulin	B2M	13.7146	3.40604e-14	0.948101
P61916	NPC intracellular cholesterol transporter 2	NPC2	16.5702	9.88009e-18	0.96726
P61960	Ubiquitin-fold modifier 1	UFM1	9.11758	3.22785e-06	0.901394
P61970	Nuclear transport factor 2	NUTF2	14.4785	0.0192801	0.841198
P61981	14-3-3 protein gamma	YWHAG	28.3026	3.36633e-07	0.907825
P62136	Serine/threonine-protein phosphatase PP1-alpha catalytic subunit	PPP1CA	37.5121	1.13526e-13	0.94525
P62258	14-3-3 protein epsilon	YWHAE	29.1739	9.55387e-16	0.956508
P62714	Serine/threonine-protein phosphatase 2A catalytic subunit beta isoform	PPP2CB	35.5751	3.36712e-06	0.901269
P62805	Histone H4	H4C1	11.3673	7.88775e-17	0.962276
P62820	Ras-related protein Rab-1A	RAB1A	22.6777	0.0179023	0.844011
P62826	GTP-binding nuclear protein Ran	RAN	24.4231	5.46408e-08	0.912831
P62879	Guanine nucleotide-binding protein G(I)/G(S)/G(T) subunit beta-2	GNB2	37.331	4.97666e-09	0.919222
P62937	Peptidyl-prolyl cis-trans isomerase A	PPIA	18.0125	5.50868e-17	0.963152
P62942	Peptidyl-prolyl cis-trans isomerase FKBP1A	FKBP1A	11.9507	3.84245e-11	0.931255
P62993	Growth factor receptor-bound protein 2	GRB2	25.2064	0.0104353	0.857907
P63000	Ras-related C3 botulinum toxin substrate 1	RAC1	21.4501	0.018229	0.843333
P63104	14-3-3 protein zeta/delta	YWHAZ	27.7451	2.20273e-17	0.965341
P63241	Eukaryotic translation initiation factor 5A-1	EIF5A	16.8322	3.67087e-17	0.964154
P67809	Y-box-binding protein 1	YBX1	35.9242	3.37463e-05	0.89421
P68032	Actin, alpha cardiac muscle 1	ACTC1	42.019	9.31158e-17	0.961875
P68036	Ubiquitin-conjugating enzyme E2 L3	UBE2L3	17.8616	0.00234177	0.875333
P68104	Elongation factor 1-alpha 1	EEF1A1	50.1409	2.12818e-15	0.954631
P68363	Tubulin alpha-1B chain	TUBA1B	50.1516	2.39841e-17	0.965112
P68371	Tubulin beta-4B chain	TUBB4B	49.831	0.000684917	0.882546
P68431	Histone H3.1	H3C1	15.4041	2.42111e-16	0.959665
P68871	Hemoglobin subunit beta	HBB	15.9984	4.80896e-17	0.963509
P69891	Hemoglobin subunit gamma-1	HBG1	16.1405	1.66057e-15	0.955232
P69905	Hemoglobin subunit alpha	HBA1	15.2575	7.60719e-18	0.967984
P78324	Tyrosine-protein phosphatase non-receptor type substrate 1	SIRPA	54.9669	3.07206e-05	0.894526
P78417	Glutathione S-transferase omega-1	GSTO1	27.5659	1.92168e-11	0.932926
P80108	Phosphatidylinositol-glycan-specific phospholipase D	GPLD1	92.3364	1.48558e-18	0.972446
P80188	Neutrophil gelatinase-associated lipocalin	LCN2	22.5881	8.0121e-13	0.940574
P80748	Immunoglobulin lambda variable 3-21	IGLV3-21	12.4457	9.58753e-19	0.973656
P81605	Dermcidin	DCD	11.2839	0.0169116	0.845803
P84095	Rho-related GTP-binding protein RhoG	RHOG	21.3085	0.0297986	0.822341
P98066	Tumor necrosis factor-inducible gene 6 protein	TNFAIP6	31.2033	1.4643e-17	0.966309
P98095	Fibulin-2	FBLN2	126.573	0.0381149	0.810187
P98160	Basement membrane-specific heparan sulfate proteoglycan core protein	HSPG2	468.83	4.0203e-21	0.988069
P98172	Ephrin-B1	EFNB1	38.0066	5.10101e-06	0.900065
Q00610	Clathrin heavy chain 1	CLTC	191.615	5.23431e-14	0.947067
Q01459	Di-N-acetylchitobiase	CTBS	43.7598	6.31167e-19	0.975371
Q01518	Adenylyl cyclase-associated protein 1	CAP1	51.9015	5.92259e-12	0.93577
Q01995	Transgelin	TAGLN	22.6109	5.47433e-07	0.906442
Q02413	Desmoglein-1	DSG1	113.748	0.0017102	0.877434
Q02487	Desmocollin-2	DSC2	99.9617	0.000664746	0.882694
Q02747	Guanylin	GUCA2A	12.3883	3.27831e-08	0.914228
Q02818	Nucleobindin-1	NUCB1	53.8793	0.00110982	0.880013
Q03167	Transforming growth factor beta receptor type 3	TGFBR3	93.4994	0.000820999	0.881632
Q03591	Complement factor H-related protein 1	CFHR1	37.6506	7.22897e-17	0.962474
Q04446	1,4-alpha-glucan-branching enzyme	GBE1	80.4739	2.36173e-06	0.902296
Q04721	Neurogenic locus notch homolog protein 2	NOTCH2	265.405	5.54224e-06	0.899816
Q04756	Hepatocyte growth factor activator	HGFAC	70.6818	1.60972e-12	0.938881
Q04917	14-3-3 protein eta	YWHAH	28.2187	9.97026e-06	0.898057
Q05707	Collagen alpha-1(XIV) chain	COL14A1	193.515	0.023775	0.832473
Q06033	Inter-alpha-trypsin inhibitor heavy chain H3	ITIH3	99.8492	4.27093e-18	0.969491
Q06323	Proteasome activator complex subunit 1	PSME1	28.7231	3.50595e-09	0.920127
Q06828	Fibromodulin	FMOD	43.1788	2.85585e-18	0.970531
Q06830	Peroxiredoxin-1	PRDX1	22.1104	6.40709e-18	0.968432
Q07075	Glutamyl aminopeptidase	ENPEP	109.244	0.00162806	0.877742
Q07507	Dermatopontin	DPT	24.0048	3.36804e-13	0.942646
Q07954	Prolow-density lipoprotein receptor-related protein 1	LRP1	504.606	4.0203e-21	0.988069
Q07960	Rho GTPase-activating protein 1	ARHGAP1	50.4357	1.34408e-14	0.950293
Q08209	Serine/threonine-protein phosphatase 2B catalytic subunit alpha isoform	PPP3CA	58.6878	0.00160858	0.87783
Q08380	Galectin-3-binding protein	LGALS3BP	65.331	2.12605e-19	0.978532
Q08431	Lactadherin	MFGE8	43.105	8.42856e-08	0.911645
Q08554	Desmocollin-1	DSC1	99.9868	0.0298496	0.822231
Q08722	Leukocyte surface antigen CD47	CD47	35.2136	0.0490503	0.795339
Q09028	Histone-binding protein RBBP4	RBBP4	47.6557	0.0190164	0.841772
Q09666	Neuroblast differentiation-associated protein AHNAK	AHNAK	629.101	5.41021e-16	0.957838
Q0VD83	Apolipoprotein B receptor	APOBR	115.634	0.00020168	0.887898
Q10588	ADP-ribosyl cyclase/cyclic ADP-ribose hydrolase 2	BST1	35.724	1.35537e-11	0.933772
Q12805	EGF-containing fibulin-like extracellular matrix protein 1	EFEMP1	54.6405	2.97504e-17	0.96463
Q12841	Follistatin-related protein 1	FSTL1	34.9855	3.52944e-18	0.969965
Q12860	Contactin-1	CNTN1	113.32	4.23772e-09	0.919647
Q12866	Tyrosine-protein kinase Mer	MERTK	110.249	0.0140495	0.851157
Q12884	Prolyl endopeptidase FAP	FAP	87.7126	6.40527e-13	0.941109
Q12907	Vesicular integral-membrane protein VIP36	LMAN2	40.2287	2.06034e-18	0.971432
Q12913	Receptor-type tyrosine-protein phosphatase eta	PTPRJ	145.941	5.6136e-20	0.982471
Q13093	Platelet-activating factor acetylhydrolase	PLA2G7	50.0774	0.023114	0.833648
Q13103	Secreted phosphoprotein 24	SPP2	24.3377	2.96734e-14	0.948419
Q13200	26S proteasome non-ATPase regulatory subunit 2	PSMD2	100.2	0.0211756	0.837644
Q13201	Multimerin-1	MMRN1	138.11	4.39805e-10	0.925358
Q13228	Methanethiol oxidase	SELENBP1	52.391	1.0689e-15	0.956251
Q13231	Chitotriosidase-1	CHIT1	51.6813	1.96572e-11	0.932869
Q13361	Microfibrillar-associated protein 5	MFAP5	19.6115	0.0190164	0.841744
Q13421	Mesothelin	MSLN	68.9857	0.000521349	0.883841
Q13508	Ecto-ADP-ribosyltransferase 3	ART3	43.9233	1.63361e-11	0.933316
Q13642	Four and a half LIM domains protein 1	FHL1	36.263	4.89859e-09	0.919266
Q13740	CD166 antigen	ALCAM	65.1023	1.24539e-11	0.933999
Q13790	Apolipoprotein F	APOF	35.3995	1.10352e-19	0.98093
Q13822	Ectonucleotide pyrophosphatase/phosphodiesterase family member 2	ENPP2	98.9936	3.8772e-12	0.936809
Q13867	Bleomycin hydrolase	BLMH	52.5622	0.0388883	0.809148
Q14019	Coactosin-like protein	COTL1	15.945	3.06109e-10	0.926258
Q14112	Nidogen-2	NID2	151.254	9.85195e-18	0.967286
Q14116	Interleukin-18	IL18	22.3262	0.00674433	0.865226
Q14118	Dystroglycan	DAG1	97.4415	1.02597e-13	0.945497
Q14126	Desmoglein-2	DSG2	122.294	2.95032e-07	0.90819
Q14141	Septin-6	SEPTIN6	49.7166	0.0399344	0.80762
Q14195	Dihydropyrimidinase-related protein 3	DPYSL3	61.9633	5.08283e-16	0.957993
Q14393	Growth arrest-specific protein 6	GAS6	74.9253	0.0472352	0.797939
Q14515	SPARC-like protein 1	SPARCL1	75.2077	3.27389e-13	0.942716
Q14520	Hyaluronan-binding protein 2	HABP2	62.6717	4.73053e-18	0.969193
Q14623	Indian hedgehog protein	IHH	45.2507	0.0281726	0.824772
Q14624	Inter-alpha-trypsin inhibitor heavy chain H4	ITIH4	103.357	2.55773e-19	0.977802
Q14697	Neutral alpha-glucosidase AB	GANAB	106.874	2.61366e-07	0.908526
Q14764	Major vault protein	MVP	99.3269	0.0208399	0.838237
Q14766	Latent-transforming growth factor beta-binding protein 1	LTBP1	186.796	1.55733e-15	0.955379
Q14767	Latent-transforming growth factor beta-binding protein 2	LTBP2	195.052	5.13055e-13	0.941654
Q14847	LIM and SH3 domain protein 1	LASP1	29.7172	1.55437e-07	0.909961
Q14956	Transmembrane glycoprotein NMB	GPNMB	63.9225	6.92573e-16	0.957258
Q14974	Importin subunit beta-1	KPNB1	97.1702	1.51583e-17	0.966229
Q14CN4	Keratin, type II cytoskeletal 72	KRT72	55.8773	0.031921	0.818865
Q15019	Septin-2	SEPTIN2	41.4875	1.75363e-10	0.92761
Q15063	Periostin	POSTN	93.3139	6.33673e-19	0.975321
Q15080	Neutrophil cytosol factor 4	NCF4	39.0317	0.00718293	0.864369
Q15084	Protein disulfide-isomerase A6	PDIA6	48.1213	9.72631e-15	0.951076
Q15113	Procollagen C-endopeptidase enhancer 1	PCOLCE	47.9725	8.47477e-19	0.974297
Q15149	Plectin	PLEC	531.791	0.00818866	0.862325
Q15166	Serum paraoxonase/lactonase 3	PON3	39.6075	1.86906e-19	0.979073
Q15223	Nectin-1	NECTIN1	57.1582	2.46206e-14	0.948852
Q15435	Protein phosphatase 1 regulatory subunit 7	PPP1R7	41.5642	0.0033062	0.872678
Q15485	Ficolin-2	FCN2	34.0011	5.78843e-15	0.952292
Q15582	Transforming growth factor-beta-induced protein ig-h3	TGFBI	74.6809	1.55775e-18	0.972313
Q15782	Chitinase-3-like protein 2	CHI3L2	43.5007	2.23721e-15	0.954509
Q15828	Cystatin-M	CST6	16.5111	8.50576e-10	0.923707
Q15848	Adiponectin	ADIPOQ	26.4136	7.87049e-15	0.951566
Q15904	V-type proton ATPase subunit S1	ATP6AP1	52.0258	6.90284e-12	0.935403
Q16222	UDP-N-acetylhexosamine pyrophosphorylase	UAP1	58.769	1.25549e-08	0.916797
Q16270	Insulin-like growth factor-binding protein 7	IGFBP7	29.1303	6.71145e-18	0.968306
Q16555	Dihydropyrimidinase-related protein 2	DPYSL2	62.2936	5.73055e-09	0.918845
Q16610	Extracellular matrix protein 1	ECM1	60.6741	1.75874e-17	0.965858
Q16658	Fascin	FSCN1	54.53	6.47513e-15	0.952031
Q16706	Alpha-mannosidase 2	MAN2A1	131.141	3.10333e-08	0.91438
Q16719	Kynureninase	KYNU	52.3516	6.60558e-11	0.929964
Q16777	Histone H2A type 2-C	HIST2H2AC	13.9884	4.77513e-15	0.952749
Q16851	UTP--glucose-1-phosphate uridylyltransferase	UGP2	56.9402	2.23812e-14	0.949084
Q16853	Membrane primary amine oxidase	AOC3	84.6219	0.00795701	0.862772
Q4KMG0	Cell adhesion molecule-related/down-regulated by oncogenes	CDON	139.147	0.0109768	0.856862
Q4LDE5	Sushi, von Willebrand factor type A, EGF and pentraxin domain-containing protein 1	SVEP1	390.17	0.0274794	0.825968
Q562R1	Beta-actin-like protein 2	ACTBL2	42.0032	6.39577e-10	0.924415
Q5KU26	Collectin-12	COLEC12	81.5151	6.94238e-06	0.899151
Q687X5	Metalloreductase STEAP4	STEAP4	51.9812	8.04503e-05	0.891266
Q68BL8	Olfactomedin-like protein 2B	OLFML2B	83.9989	1.353e-07	0.910349
Q6E0U4	Dermokine	DMKN	47.0824	0.00138131	0.878762
Q6EMK4	Vasorin	VASN	71.7126	7.58961e-19	0.97473
Q6IBS0	Twinfilin-2	TWF2	39.548	1.34483e-09	0.922559
Q6P179	Endoplasmic reticulum aminopeptidase 2	ERAP2	110.462	1.03882e-07	0.911071
Q6PIF6	Unconventional myosin-VIIb	MYO7B	241.599	0.000285921	0.88648
Q6UVK1	Chondroitin sulfate proteoglycan 4	CSPG4	250.537	3.2656e-17	0.964414
Q6UWP8	Suprabasin	SBSN	60.5408	0.00240423	0.875141
Q6UX71	Plexin domain-containing protein 2	PLXDC2	59.5832	4.35808e-19	0.976413
Q6UXB8	Peptidase inhibitor 16	PI16	49.4711	1.82644e-18	0.971756
Q6YHK3	CD109 antigen	CD109	161.689	2.81839e-18	0.970586
Q71DI3	Histone H3.2	HIST2H3A	15.388	5.09926e-06	0.90007
Q76LX8	A disintegrin and metalloproteinase with thrombospondin motifs 13	ADAMTS13	153.604	0.014096	0.851052
Q7Z3B1	Neuronal growth regulator 1	NEGR1	38.7191	3.95529e-12	0.936759
Q7Z5N4	Protein sidekick-1	SDK1	242.112	0.0217889	0.8363
Q7Z794	Keratin, type II cytoskeletal 1b	KRT77	61.9014	0.022328	0.835341
Q7Z7G0	Target of Nesh-SH3	ABI3BP	118.642	1.62284e-17	0.966035
Q7Z7M0	Multiple epidermal growth factor-like domains protein 8	MEGF8	303.1	0.0135373	0.852109
Q86UD1	Out at first protein homolog	OAF	30.6883	1.54028e-14	0.949976
Q86UX7	Fermitin family homolog 3	FERMT3	75.9528	3.80256e-10	0.925722
Q86VB7	Scavenger receptor cysteine-rich type 1 protein M130	CD163	125.451	8.46802e-19	0.974415
Q86YT9	Junctional adhesion molecule-like	JAML	44.3395	2.21292e-05	0.89557
Q8IUE6	Histone H2A type 2-B	HIST2H2AB	13.9953	6.54856e-10	0.924354
Q8IUK5	Plexin domain-containing protein 1	PLXDC1	55.7603	1.04514e-05	0.897913
Q8IUL8	Cartilage intermediate layer protein 2	CILP2	126.291	3.15603e-17	0.964493
Q8IUX7	Adipocyte enhancer-binding protein 1	AEBP1	130.929	1.99255e-09	0.921566
Q8IV08	5'-3' exonuclease PLD3	PLD3	54.7054	0.00100889	0.88054
Q8IWY4	Signal peptide, CUB and EGF-like domain-containing protein 1	SCUBE1	107.91	0.00385489	0.87134
Q8IYS5	Osteoclast-associated immunoglobulin-like receptor	OSCAR	30.481	4.24337e-07	0.907172
Q8IZF2	Adhesion G protein-coupled receptor F5	ADGRF5	149.457	0.0231743	0.833513
Q8IZP9	Adhesion G-protein coupled receptor G2	ADGRG2	111.593	1.51455e-05	0.896776
Q8N6C8	Leukocyte immunoglobulin-like receptor subfamily A member 3	LILRA3	47.4718	1.41585e-05	0.896984
Q8NBJ4	Golgi membrane protein 1	GOLM1	45.3332	2.20079e-14	0.949127
Q8NBS9	Thioredoxin domain-containing protein 5	TXNDC5	47.6289	0.0216994	0.836521
Q8NCC3	Group XV phospholipase A2	PLA2G15	46.6578	0.0287326	0.823939
Q8NEP9	Zinc finger protein 555	ZNF555	73.0844	4.07123e-10	0.925554
Q8NHJ6	Leukocyte immunoglobulin-like receptor subfamily B member 4	LILRB4	49.3556	8.68446e-10	0.923652
Q8TD55	Pleckstrin homology domain-containing family O member 2	PLEKHO2	53.3499	0.0009694	0.880761
Q8TDQ0	Hepatitis A virus cellular receptor 2	HAVCR2	33.3943	0.000341994	0.885717
Q8TDQ7	Glucosamine-6-phosphate isomerase 2	GNPDA2	31.0847	0.0333652	0.816726
Q8TER0	Sushi, nidogen and EGF-like domain-containing protein 1	SNED1	152.204	9.14816e-13	0.940264
Q8TF66	Leucine-rich repeat-containing protein 15	LRRC15	64.3662	1.81343e-05	0.896193
Q8WUJ3	Cell migration-inducing and hyaluronan-binding protein	CEMIP	152.998	0.000290155	0.886415
Q8WUM4	Programmed cell death 6-interacting protein	PDCD6IP	96.0232	0.0162142	0.84707
Q8WVN6	Secreted and transmembrane protein 1	SECTM1	27.039	0.0307021	0.820918
Q8WZ75	Roundabout homolog 4	ROBO4	107.457	4.27553e-12	0.936551
Q92496	Complement factor H-related protein 4	CFHR4	65.3508	5.09738e-07	0.906643
Q92520	Protein FAM3C	FAM3C	24.6805	5.26714e-18	0.968927
Q92597	Protein NDRG1	NDRG1	42.8354	2.06367e-06	0.902686
Q92743	Serine protease HTRA1	HTRA1	51.2869	1.0306e-14	0.95094
Q92820	Gamma-glutamyl hydrolase	GGH	35.9644	4.75083e-13	0.941836
Q92839	Hyaluronan synthase 1	HAS1	64.8321	7.60374e-05	0.891479
Q92859	Neogenin	NEO1	160.017	6.36911e-11	0.930054
Q92882	Osteoclast-stimulating factor 1	OSTF1	23.7868	1.81449e-13	0.94412
Q92954	Proteoglycan 4	PRG4	151.061	2.10842e-18	0.971303
Q93070	Ecto-ADP-ribosyltransferase 4	ART4	35.8776	0.0425343	0.804154
Q96BM9	ADP-ribosylation factor-like protein 8A	ARL8A	21.4159	0.0200581	0.839685
Q96C19	EF-hand domain-containing protein D2	EFHD2	26.6973	1.92169e-15	0.954887
Q96CG8	Collagen triple helix repeat-containing protein 1	CTHRC1	26.2239	0.0132047	0.85273
Q96CX2	BTB/POZ domain-containing protein KCTD12	KCTD12	35.7008	0.00078281	0.881874
Q96EE4	Coiled-coil domain-containing protein 126	CCDC126	15.6682	0.00038415	0.885222
Q96FE7	Phosphoinositide-3-kinase-interacting protein 1	PIK3IP1	28.248	3.54193e-11	0.931453
Q96G03	Phosphoglucomutase-2	PGM2	68.2834	0.0226818	0.834599
Q96H15	T-cell immunoglobulin and mucin domain-containing protein 4	TIMD4	41.5783	2.28466e-08	0.915191
Q96IY4	Carboxypeptidase B2	CPB2	48.4243	2.10852e-16	0.959973
Q96KN2	Beta-Ala-His dipeptidase	CNDP1	56.7061	4.0203e-21	0.988069
Q96KP4	Cytosolic non-specific dipeptidase	CNDP2	52.8785	3.62816e-13	0.94247
Q96MU8	Kremen protein 1	KREMEN1	51.7444	0.0224581	0.835091
Q96PD5	N-acetylmuramoyl-L-alanine amidase	PGLYRP2	62.217	2.61776e-18	0.970749
Q96QR1	Secretoglobin family 3A member 1	SCGB3A1	10.1	0.0274878	0.825916
Q96RW7	Hemicentin-1	HMCN1	613.39	6.10548e-10	0.92454
Q96S86	Hyaluronan and proteoglycan link protein 3	HAPLN3	40.8943	1.80631e-18	0.971826
Q96S96	Phosphatidylethanolamine-binding protein 4	PEBP4	25.7334	5.00036e-09	0.919202
Q99497	Protein/nucleic acid deglycase DJ-1	PARK7	19.891	4.35938e-12	0.936502
Q99523	Sortilin	SORT1	92.0677	0.000654176	0.882782
Q99536	Synaptic vesicle membrane protein VAT-1 homolog	VAT1	41.9202	4.27001e-12	0.936559
Q99650	Oncostatin-M-specific receptor subunit beta	OSMR	110.509	1.04315e-13	0.945454
Q99715	Collagen alpha-1(XII) chain	COL12A1	333.147	1.47625e-10	0.928031
Q99784	Noelin	OLFM1	55.3426	1.58922e-11	0.933389
Q99832	T-complex protein 1 subunit eta	CCT7	59.3666	1.15652e-14	0.950648
Q99972	Myocilin	MYOC	56.9721	6.40709e-18	0.968423
Q99983	Osteomodulin	OMD	49.4921	4.2566e-17	0.963804
Q9BQ51	Programmed cell death 1 ligand 2	PDCD1LG2	30.9569	0.00162146	0.877774
Q9BQE3	Tubulin alpha-1C chain	TUBA1C	49.8953	0.0308502	0.820639
Q9BR76	Coronin-1B	CORO1B	54.2347	3.27313e-12	0.937215
Q9BRA2	Thioredoxin domain-containing protein 17	TXNDC17	13.9408	0.00175642	0.877261
Q9BRK3	Matrix remodeling-associated protein 8	MXRA8	49.1315	2.32227e-07	0.908853
Q9BTY2	Plasma alpha-L-fucosidase	FUCA2	54.0667	8.13502e-18	0.967727
Q9BW30	Tubulin polymerization-promoting protein family member 3	TPPP3	18.9854	0.0196186	0.840561
Q9BWP8	Collectin-11	COLEC11	28.6654	4.11417e-14	0.947635
Q9BWV1	Brother of CDO	BOC	121.059	0.0429803	0.803454
Q9BXN1	Asporin	ASPN	43.4172	2.23683e-09	0.921259
Q9BXR6	Complement factor H-related protein 5	CFHR5	64.4194	4.05789e-07	0.907307
Q9BXX0	EMILIN-2	EMILIN2	115.687	4.84137e-05	0.893022
Q9BY67	Cell adhesion molecule 1	CADM1	48.5091	6.74446e-12	0.935461
Q9BYJ0	Fibroblast growth factor-binding protein 2	FGFBP2	24.581	5.52236e-18	0.968795
Q9BZQ8	Protein Niban 1	NIBAN1	103.135	0.0093309	0.860065
Q9GZM5	Protein YIPF3	YIPF3	38.2475	6.54035e-05	0.892001
Q9H0U4	Ras-related protein Rab-1B	RAB1B	22.1712	5.12052e-06	0.90005
Q9H1Z8	Augurin	ECRG4	17.1834	4.39805e-10	0.925356
Q9H299	SH3 domain-binding glutamic acid-rich-like protein 3	SH3BGRL3	10.4377	4.14219e-13	0.942156
Q9H4A4	Aminopeptidase B	RNPEP	72.5958	6.67939e-08	0.912276
Q9H4A9	Dipeptidase 2	DPEP2	53.365	0.00424655	0.870442
Q9H4G4	Golgi-associated plant pathogenesis-related protein 1	GLIPR2	17.2183	9.53809e-07	0.904884
Q9H6X2	Anthrax toxin receptor 1	ANTXR1	62.789	2.88046e-10	0.926408
Q9H8L6	Multimerin-2	MMRN2	104.409	0.0143565	0.850502
Q9H9S5	Fukutin-related protein	FKRP	54.5675	0.0111561	0.85648
Q9HBR0	Putative sodium-coupled neutral amino acid transporter 10	SLC38A10	119.762	1.53376e-05	0.896733
Q9HC38	Glyoxalase domain-containing protein 4	GLOD4	34.7934	8.22132e-10	0.923794
Q9HCU0	Endosialin	CD248	80.8592	2.94268e-17	0.964664
Q9HDC9	Adipocyte plasma membrane-associated protein	APMAP	46.4804	1.14201e-08	0.917049
Q9NP91	Sodium- and chloride-dependent transporter XTRP3	SLC6A20	65.914	6.3875e-08	0.912399
Q9NPH3	Interleukin-1 receptor accessory protein	IL1RAP	65.4184	1.25916e-11	0.933965
Q9NPR2	Semaphorin-4B	SEMA4B	92.766	6.35972e-13	0.94113
Q9NPY3	Complement component C1q receptor	CD93	68.56	0.00915686	0.860454
Q9NQ79	Cartilage acidic protein 1	CRTAC1	71.4207	1.66934e-18	0.972157
Q9NR99	Matrix-remodeling-associated protein 5	MXRA5	312.15	1.95613e-15	0.954841
Q9NS71	Gastrokine-1	GKN1	21.9989	0.00655704	0.865641
Q9NUQ9	Protein FAM49B	FAM49B	36.748	8.45381e-12	0.93492
Q9NY33	Dipeptidyl peptidase 3	DPP3	82.5892	0.0260039	0.828469
Q9NY97	N-acetyllactosaminide beta-1,3-N-acetylglucosaminyltransferase 2	B3GNT2	46.022	0.00465891	0.869543
Q9NZ08	Endoplasmic reticulum aminopeptidase 1	ERAP1	107.235	0.00146591	0.87841
Q9NZA1	Chloride intracellular channel protein 5	CLIC5	46.5026	7.49662e-10	0.924022
Q9NZC2	Triggering receptor expressed on myeloid cells 2	TREM2	25.447	0.0162007	0.847122
Q9NZK5	Adenosine deaminase 2	ADA2	58.9336	0.00469009	0.869466
Q9NZP8	Complement C1r subcomponent-like protein	C1RL	53.4983	2.04754e-17	0.965509
Q9P1F3	Costars family protein ABRACL	ABRACL	9.05649	0.0207417	0.838437
Q9P232	Contactin-3	CNTN3	112.883	0.0324834	0.818015
Q9UBG0	C-type mannose receptor 2	MRC2	166.674	6.12639e-17	0.962859
Q9UBP4	Dickkopf-related protein 3	DKK3	38.3902	9.78747e-17	0.961763
Q9UBQ6	Exostosin-like 2	EXTL2	37.4656	2.99702e-12	0.937423
Q9UBR2	Cathepsin Z	CTSZ	33.8679	6.87184e-13	0.940943
Q9UBX1	Cathepsin F	CTSF	53.3659	0.0260027	0.82851
Q9UEW3	Macrophage receptor MARCO	MARCO	52.658	1.09023e-13	0.945348
Q9UGM5	Fetuin-B	FETUB	42.0549	1.35676e-18	0.972772
Q9UGN4	CMRF35-like molecule 8	CD300A	33.2009	0.021485	0.836949
Q9UHG3	Prenylcysteine oxidase 1	PCYOX1	56.6401	1.05756e-17	0.96705
Q9UHY7	Enolase-phosphatase E1	ENOPH1	28.9327	0.000304392	0.886215
Q9UIB8	SLAM family member 5	CD84	38.7821	4.35288e-08	0.913451
Q9UJJ9	N-acetylglucosamine-1-phosphotransferase subunit gamma	GNPTG	33.9736	0.011062	0.85669
Q9UJU6	Drebrin-like protein	DBNL	48.2073	0.0149406	0.849426
Q9UK55	Protein Z-dependent protease inhibitor	SERPINA10	50.7069	3.67659e-17	0.964142
Q9UKK9	ADP-sugar pyrophosphatase	NUDT5	24.3276	0.0102415	0.858293
Q9UKU9	Angiopoietin-related protein 2	ANGPTL2	57.1044	4.25594e-12	0.936571
Q9UKZ9	Procollagen C-endopeptidase enhancer 2	PCOLCE2	45.7165	0.0241117	0.831785
Q9UL46	Proteasome activator complex subunit 2	PSME2	27.4016	0.0195766	0.840666
Q9ULI3	Protein HEG homolog 1	HEG1	147.461	0.00766013	0.863384
Q9ULV4	Coronin-1C	CORO1C	53.249	6.95118e-08	0.912165
Q9ULZ3	Apoptosis-associated speck-like protein containing a CARD	PYCARD	21.6268	4.99928e-09	0.919207
Q9UM47	Neurogenic locus notch homolog protein 3	NOTCH3	243.631	0.0088999	0.860938
Q9UNN8	Endothelial protein C receptor	PROCR	26.6714	2.2114e-18	0.971129
Q9UNW1	Multiple inositol polyphosphate phosphatase 1	MINPP1	55.0512	5.14551e-16	0.95796
Q9UQP3	Tenascin-N	TNN	144.034	2.06143e-06	0.902693
Q9Y279	V-set and immunoglobulin domain-containing protein 4	VSIG4	43.9871	2.99414e-19	0.977368
Q9Y315	Deoxyribose-phosphate aldolase	DERA	35.2308	0.00378933	0.8715
Q9Y490	Talin-1	TLN1	269.767	5.63154e-16	0.957745
Q9Y4L1	Hypoxia up-regulated protein 1	HYOU1	111.335	1.60753e-08	0.916142
Q9Y5Y7	Lymphatic vessel endothelial hyaluronic acid receptor 1	LYVE1	35.2134	1.99e-18	0.971569
Q9Y646	Carboxypeptidase Q	CPQ	51.8876	1.01168e-17	0.96716
Q9Y696	Chloride intracellular channel protein 4	CLIC4	28.7721	9.98574e-10	0.9233
Q9Y6R7	IgGFc-binding protein	FCGBP	572.017	1.73207e-18	0.972001
Q9Y6Z7	Collectin-10	COLEC10	30.705	3.6337e-10	0.925835
