# Supplementary material for: Phospholipase A2 regulates autophagy in gouty arthritis: proteomic and metabolomic studies
Source: J Transl Med. 2023 Apr 17;21:261. doi: 10.1186/s12967-023-04114-6 (PMC10108447; doi:10.1186/s12967-023-04114-6)
Supplement: Supplementary file 4 — Additional file 4: Table S2. Screening results of differentially expressed proteins in synovial fluid. Two criteria were selected to calculate the difference between samples (T: N). Foldchange is used to assess the fold change in the expression level of a protein between samples; The p-value, calculated by t-test, shows the significance of the difference between samples. Foldchange = 1.5 times and p-value < 0.05. [file 12967_2023_4114_MOESM4_ESM.xlsx]

## Sheet: T_N
Accession	Genes	MW [KDa]	Qvalue	Cscore	P-value	log2(FC)	FC
A0A075B6I9	IGLV7-46	12.4681	1.14885e-12	0.939692	0.0262675	-5.86777	0.0171248
A0A075B6K5	IGLV3-9	12.3317	5.47105e-10	0.924821	0.00461631	-1.02177	0.492511
A0A0C4DH29	IGHV1-3	13.0077	9.85195e-18	0.967276	0.00730225	-1.09821	0.467097
O00468	AGRN	217.32	4.44329e-09	0.91952	0.0499755	-3.03544	0.121967
O15335	CHAD	40.4758	3.53889e-16	0.958798	0.000993354	-0.966112	0.511884
O75144	ICOSLG	33.3488	3.44557e-16	0.958862	0.0444847	-0.759197	0.590825
O75339	CILP	132.565	7.63823e-18	0.967953	0.00101674	-1.12992	0.456941
O75829	CNMD	37.1025	0.000423337	0.884794	0.00846638	-7.21314	0.00673951
O95967	EFEMP2	49.4055	0.0105651	0.857655	0.0273315	-4.78055	0.0363841
O95998	IL18BP	21.0993	3.30676e-05	0.894279	0.0359899	-5.26675	0.0259747
P01602	IGKV1-5	12.7815	2.43228e-14	0.948885	0.000149601	-1.06522	0.477899
P01699	IGLV1-44	12.2014	1.06235e-15	0.956271	0.0441172	-0.905869	0.533711
P01701	IGLV1-51	12.2487	4.68683e-17	0.963571	0.0068029	-0.779935	0.582393
P01705	IGLV2-23	11.8932	2.12377e-09	0.9214	0.0122905	-6.38481	0.0119668
P02042	HBD	16.0555	1.00917e-17	0.967196	0.0186427	-4.6415	0.0400654
P04216	THY1	17.9347	2.57103e-11	0.932226	0.0259505	-4.66159	0.0395114
P04278	SHBG	43.7792	7.36853e-19	0.974855	0.00625171	-0.984415	0.505431
P05543	SERPINA7	46.3245	1.06415e-17	0.967017	0.00566221	-0.662705	0.631693
P05556	ITGB1	88.4153	1.35011e-11	0.933785	0.0304327	-3.14725	0.112871
P05997	COL5A2	144.91	2.22961e-17	0.965298	0.0406477	-0.628993	0.646628
P06396	GSN	85.6975	1.14592e-19	0.980741	0.00820768	-0.822595	0.565424
P08294	SOD3	25.8509	8.47477e-19	0.97432	0.0170456	-0.610542	0.65495
P08493	MGP	12.3532	0.0202715	0.839257	0.0224424	-7.20549	0.00677536
P09486	SPARC	34.6322	1.00421e-10	0.928954	0.0129952	-0.62581	0.648056
P10915	HAPLN1	40.1656	1.51899e-17	0.966215	0.00557742	-1.30602	0.404435
P11226	MBL2	26.1435	8.11401e-17	0.962202	0.0318542	-0.979265	0.507238
P12107	COL11A1	181.065	0.0230392	0.833845	0.0250957	-6.21512	0.0134605
P13010	XRCC5	82.7045	1.848e-09	0.921756	0.011368	-8.19361	0.00341569
P13611	VCAN	372.82	1.05947e-18	0.973414	0.00380281	-1.18891	0.438633
P13647	KRT5	62.3783	0.0256745	0.829086	0.0212278	-4.91814	0.0330745
P13942	COL11A2	171.791	7.31154e-14	0.946301	0.00493444	-6.02501	0.0153564
P15291	B4GALT1	43.9203	3.08861e-05	0.894505	0.043393	-3.75535	0.0740503
P16112	ACAN	261.329	1.00979e-17	0.96718	0.00919611	-1.30143	0.405723
P16234	PDGFRA	122.67	0.0275881	0.825731	0.000671955	-7.22982	0.00666202
P19256	CD58	28.1474	1.848e-09	0.921756	0.00856659	-5.49672	0.0221474
P20774	OGN	33.9222	1.68792e-18	0.972108	0.0153438	-0.883681	0.541983
P20908	COL5A1	183.56	8.04441e-17	0.962227	0.0181813	-0.687105	0.621099
P24592	IGFBP6	25.3224	1.9665e-17	0.965601	0.00145804	-1.32237	0.399879
P24593	IGFBP5	30.5702	1.38276e-12	0.939245	0.0232682	-0.67192	0.627671
P29122	PCSK6	106.42	1.31941e-16	0.96106	0.027262	-0.695374	0.617549
P37173	TGFBR2	64.5677	0.0237838	0.832421	0.00507213	-8.21941	0.00335514
P41222	PTGDS	21.0288	8.15186e-17	0.962184	0.0261561	-0.640631	0.641432
P49746	THBS3	104.201	1.45174e-11	0.933608	0.00663451	-2.67902	0.156147
P49747	COMP	82.8605	3.15621e-18	0.970258	0.0414166	-0.903972	0.534414
P50281	MMP14	65.8939	0.0184434	0.842907	0.0128658	-6.40296	0.0118173
P54727	RAD23B	43.1712	4.53991e-07	0.906982	0.0110132	-5.71795	0.0189987
P55285	CDH6	88.3086	0.00253041	0.874753	0.0124857	-4.55535	0.0425307
P55290	CDH13	78.2869	2.13826e-17	0.965411	0.00159894	-0.87215	0.546332
P61960	UFM1	9.11758	3.22785e-06	0.901394	0.0115539	-6.92324	0.00823944
P68036	UBE2L3	17.8616	0.00234177	0.875333	0.0488509	-5.88877	0.0168773
Q01459	CTBS	43.7598	6.31167e-19	0.975371	0.0341402	-0.852678	0.553756
Q01995	TAGLN	22.6109	5.47433e-07	0.906442	0.00315127	-8.00122	0.00390294
Q02413	DSG1	113.748	0.0017102	0.877434	0.0322454	-3.92969	0.0656214
Q13508	ART3	43.9233	1.63361e-11	0.933316	0.0280678	-4.94075	0.03256
Q13642	FHL1	36.263	4.89859e-09	0.919266	0.0015489	-5.54791	0.0213753
Q13822	ENPP2	98.9936	3.8772e-12	0.936809	0.0214495	-1.58334	0.333708
Q13867	BLMH	52.5622	0.0388883	0.809148	0.000217913	-7.73149	0.00470532
Q14195	DPYSL3	61.9633	5.08283e-16	0.957993	0.0408955	-3.86879	0.068451
Q14393	GAS6	74.9253	0.0472352	0.797939	0.00296241	-5.24489	0.0263713
Q15166	PON3	39.6075	1.86906e-19	0.979073	0.0210924	-0.674238	0.626663
Q15848	ADIPOQ	26.4136	7.87049e-15	0.951566	0.0398639	-0.720373	0.606941
Q16658	FSCN1	54.53	6.47513e-15	0.952031	0.0200849	-6.7046	0.00958773
Q6UXB8	PI16	49.4711	1.82644e-18	0.971756	0.00162818	-0.67835	0.624879
Q7Z7G0	ABI3BP	118.642	1.62284e-17	0.966035	0.0276184	-0.802812	0.573231
Q8IUL8	CILP2	126.291	3.15603e-17	0.964493	0.00236252	-2.38108	0.191965
Q8IWY4	SCUBE1	107.91	0.00385489	0.87134	0.000158816	-10.2425	0.00082545
Q8NBS9	TXNDC5	47.6289	0.0216994	0.836521	0.00365042	-5.6181	0.0203603
Q8TDQ7	GNPDA2	31.0847	0.0333652	0.816726	0.00173918	-6.8005	0.00897113
Q96MU8	KREMEN1	51.7444	0.0224581	0.835091	0.0248737	-3.51249	0.0876263
Q96QR1	SCGB3A1	10.1	0.0274878	0.825916	0.0168028	-5.70936	0.0191122
Q96S96	PEBP4	25.7334	5.00036e-09	0.919202	0.0180081	-4.50233	0.0441228
Q99972	MYOC	56.9721	6.40709e-18	0.968423	0.0105872	-2.39505	0.190116
Q9BRK3	MXRA8	49.1315	2.32227e-07	0.908853	0.0264667	-3.2409	0.105777
Q9BWV1	BOC	121.059	0.0429803	0.803454	0.00611537	-6.91948	0.00826091
Q9BYJ0	FGFBP2	24.581	5.52236e-18	0.968795	1.28033e-05	-1.23826	0.423885
Q9HC38	GLOD4	34.7934	8.22132e-10	0.923794	0.0414971	-3.74758	0.0744503
Q9HCU0	CD248	80.8592	2.94268e-17	0.964664	0.000284099	-1.02759	0.490528
Q9NPH3	IL1RAP	65.4184	1.25916e-11	0.933965	0.00744599	-0.672547	0.627398
Q9P232	CNTN3	112.883	0.0324834	0.818015	0.0365663	-5.56009	0.0211956
Q9UBG0	MRC2	166.674	6.12639e-17	0.962859	0.0455355	-0.749041	0.594999
Q9ULI3	HEG1	147.461	0.00766013	0.863384	0.0456714	-3.56309	0.0846062
Q9ULV4	CORO1C	53.249	6.95118e-08	0.912165	0.0426205	-4.18431	0.0550044
Q9UM47	NOTCH3	243.631	0.0088999	0.860938	0.0450502	-3.63684	0.0803898
Q9UNW1	MINPP1	55.0512	5.14551e-16	0.95796	0.0278434	-0.764413	0.588693
Q9Y5Y7	LYVE1	35.2134	1.99e-18	0.971569	0.0229748	-0.879818	0.543436
O00160	MYO1F	124.844	0.00979525	0.859151	0.0227468	6.82406	113.305
O00754	MAN2B1	113.744	0.0027914	0.874025	0.00172174	6.79834	111.302
O15511	ARPC5	16.3204	4.13524e-14	0.947618	0.0403149	5.62139	49.2273
O60234	GMFG	16.8013	1.62964e-08	0.916103	0.026417	5.54716	46.7587
O60306	AQR	171.295	4.37564e-14	0.947485	0.0123123	7.56314	189.117
O60462	NRP2	104.831	1.37077e-06	0.903846	0.039212	2.1	4.2871
O60814	H2BC12	13.8901	3.72541e-14	0.947882	7.84267e-05	11.8482	3687.01
O75367	H2AFY	39.6171	1.08936e-14	0.950799	0.00355037	6.59848	96.9038
P00338	LDHA	36.6887	5.03462e-15	0.952626	0.0367329	4.22571	18.7096
P01210	PENK	30.787	0.0304859	0.821288	0.0269406	6.34104	81.0667
P02671	FGA	94.973	4.31459e-18	0.969442	0.00445343	1.03028	2.04242
P02675	FGB	55.9282	1.80631e-18	0.971844	0.00674151	1.36835	2.58176
P02679	FGG	51.5117	1.45858e-19	0.98018	0.00215477	1.47727	2.78422
P02741	CRP	25.0386	1.80631e-18	0.971813	0.00781239	1.98623	3.96201
P02786	TFRC	84.8714	6.8575e-16	0.957286	0.0163499	0.693172	1.61683
P05062	ALDOB	39.473	1.28007e-11	0.933918	0.0235291	2.07464	4.21239
P05109	S100A8	10.8345	5.6136e-20	0.982576	0.00225813	3.35394	10.2243
P05164	MPO	83.8686	1.85915e-17	0.965726	0.0345094	5.49751	45.1767
P06576	ATP5F1B	56.5599	0.0200387	0.839752	0.0410595	7.02496	130.234
P06702	S100A9	13.242	3.89809e-18	0.969725	0.0014195	3.8214	14.137
P06744	GPI	63.1471	4.07206e-15	0.953126	0.0235943	1.30626	2.473
P06899	H2BC11	13.9042	8.35791e-20	0.981572	0.00302119	2.47596	5.56339
P07339	CTSD	44.5522	3.25103e-15	0.953655	0.00363577	0.600273	1.516
P07858	CTSB	37.8216	5.4454e-17	0.963184	0.0158083	0.794484	1.73446
P07910	HNRNPC	33.67	1.55437e-07	0.909963	0.000690945	9.02769	521.923
P08311	CTSG	28.8372	5.7733e-12	0.935834	0.0228067	7.22171	149.263
P08670	VIM	53.6517	4.13143e-18	0.969588	0.046209	0.654598	1.57418
P09603	CSF1	60.1795	1.35533e-12	0.939296	0.0306797	2.82523	7.08728
P09960	LTA4H	69.2853	1.79406e-16	0.960359	2.15966e-05	1.07426	2.10564
P0C0S5	H2AZ1	13.5527	0.0106732	0.857421	0.0372484	5.43675	43.3136
P0DJI9	SAA2	13.5271	3.8584e-15	0.953252	0.015105	6.71151	104.801
P10124	SRGN	17.6518	2.30451e-08	0.915165	0.00630067	7.72302	211.281
P10451	SPP1	35.4227	5.44896e-13	0.941501	5.25835e-06	3.75309	13.4832
P12429	ANXA3	36.3753	5.799e-15	0.952282	0.0202136	6.25019	76.1192
P13284	IFI30	27.9636	0.000232029	0.887333	0.00306483	6.96649	125.061
P13796	LCP1	70.2884	2.06087e-18	0.971414	2.65645e-06	1.25437	2.38563
P13797	PLS3	70.811	7.38714e-19	0.974816	3.14286e-05	1.31784	2.49292
P14314	PRKCSH	59.4254	9.52713e-06	0.898205	0.021704	6.46911	88.5923
P14555	PLA2G2A	16.0827	3.99412e-14	0.947713	0.00756223	2.09852	4.2827
P14618	PKM	57.9369	6.69364e-15	0.951939	0.00707508	0.957715	1.94223
P15586	GNS	62.0821	0.0119592	0.854958	0.0480255	5.28504	38.9901
P18428	LBP	53.3836	1.14937e-14	0.950667	0.0230559	1.33916	2.53003
P18510	IL1RN	20.055	2.10927e-12	0.938243	0.0177833	6.43289	86.3957
P18669	PGAM1	28.8039	1.14635e-15	0.956086	0.00228806	0.828276	1.77556
P20160	AZU1	26.8856	7.72224e-16	0.957003	0.00135768	10.5524	1501.72
P22894	MMP8	53.4121	1.03777e-12	0.939945	0.012319	7.15305	142.325
P22897	MRC1	166.012	2.26078e-08	0.915223	0.0144944	1.74735	3.35741
P23396	RPS3	26.6883	0.00475179	0.869324	0.00827565	5.91407	60.2994
P24158	PRTN3	27.807	3.97299e-14	0.947731	0.00121699	8.95755	497.155
P25774	CTSS	37.4957	2.18988e-15	0.954562	0.00367855	1.21325	2.31859
P25786	PSMA1	29.5556	1.07037e-14	0.950844	0.0170768	0.788797	1.72763
P25815	S100P	10.3999	1.24938e-11	0.933987	0.00592633	8.31742	319.001
P26022	PTX3	41.9756	7.15735e-09	0.918269	0.00277105	7.73931	213.68
P27824	CANX	67.5683	0.0325287	0.817916	0.00216811	7.81069	224.518
P28676	GCA	24.01	2.0354e-18	0.971473	0.0393421	5.90301	59.8388
P28799	GRN	63.5444	0.00977396	0.859209	0.0025771	7.85445	231.433
P29401	TKT	67.8776	1.32088e-15	0.955764	4.22171e-05	1.29075	2.44654
P30046	DDT	12.7118	5.08017e-09	0.919158	0.0105239	5.55277	46.9408
P30740	SERPINB1	42.7418	4.21535e-15	0.953044	0.00420058	1.27948	2.42751
P32320	CDA	16.1847	5.59822e-17	0.9631	0.00524475	7.77122	218.459
P35625	TIMP3	24.145	0.00959691	0.859566	0.00528039	5.77509	54.7616
P36980	CFHR2	30.6507	1.37129e-16	0.960971	0.0299358	0.990108	1.98633
P37837	TALDO1	37.5401	4.99321e-14	0.947179	0.0108342	1.19169	2.2842
P40121	CAPG	38.4985	7.70911e-14	0.946164	0.00175929	1.55951	2.94754
P40306	PSMB10	28.9363	2.56274e-06	0.90206	0.0397773	5.2719	38.6367
P41218	MNDA	45.8361	1.03307e-14	0.950929	0.00241989	8.38067	333.299
P46976	GYG1	39.3838	6.99197e-06	0.899126	0.0131095	6.32061	79.9271
P48595	SERPINB10	45.4027	1.32211e-08	0.91666	0.00148164	8.53824	371.763
P48723	HSPA13	51.9275	0.0376352	0.810841	0.00528993	5.16975	35.9957
P49913	CAMP	19.3014	5.59822e-17	0.963098	0.0202851	6.35835	82.0452
P52566	ARHGDIB	22.988	1.07628e-15	0.95623	0.000166637	0.819695	1.76503
P53634	CTSC	51.8538	0.0474609	0.797575	0.00280848	8.08832	272.162
P59665	DEFA1	10.2009	1.77757e-16	0.960393	0.00150764	2.47443	5.55748
P60709	ACTB	41.7367	4.90635e-18	0.969107	0.0461475	0.609553	1.52579
P60953	CDC42	21.2586	4.06547e-16	0.958494	0.00823437	1.42919	2.69295
P61626	LYZ	16.537	5.252e-13	0.94159	0.00228518	3.77353	13.6756
P61970	NUTF2	14.4785	0.0192801	0.841198	0.0337414	5.10654	34.4525
P62805	H4C1	11.3673	7.88775e-17	0.962276	0.000186559	3.24526	9.48244
P62820	RAB1A	22.6777	0.0179023	0.844011	0.0165695	5.36927	41.3343
P62993	GRB2	25.2064	0.0104353	0.857907	0.0125421	5.07729	33.761
P68431	H3C1	15.4041	2.42111e-16	0.959665	0.0012451	5.88964	59.2867
P78417	GSTO1	27.5659	1.92168e-11	0.932926	0.0310597	1.30666	2.47369
P80188	LCN2	22.5881	8.0121e-13	0.940574	0.0259915	6.08714	67.9848
P98066	TNFAIP6	31.2033	1.4643e-17	0.966309	0.00343098	7.48305	178.905
Q04917	YWHAH	28.2187	9.97026e-06	0.898057	0.043541	4.79873	27.8332
Q0VD83	APOBR	115.634	0.00020168	0.887898	0.00952473	6.79533	111.07
Q14141	SEPTIN6	49.7166	0.0399344	0.80762	0.0239528	5.18711	36.4314
Q15080	NCF4	39.0317	0.00718293	0.864369	0.00272355	6.47757	89.1131
Q16777	HIST2H2AC	13.9884	4.77513e-15	0.952749	0.00120725	2.99617	7.97879
Q86UX7	FERMT3	75.9528	3.80256e-10	0.925722	0.036498	4.30189	19.7241
Q8IV08	PLD3	54.7054	0.00100889	0.88054	0.00513048	8.34252	324.601
Q92743	HTRA1	51.2869	1.0306e-14	0.95094	0.0117376	1.13734	2.19975
Q96BM9	ARL8A	21.4159	0.0200581	0.839685	0.0237436	4.34774	20.361
Q99523	SORT1	92.0677	0.000654176	0.882782	0.00908274	9.31161	635.441
Q9BXR6	CFHR5	64.4194	4.05789e-07	0.907307	0.0255978	5.51664	45.7799
Q9H9S5	FKRP	54.5675	0.0111561	0.85648	0.000982732	10.2001	1176.31
Q9NZC2	TREM2	25.447	0.0162007	0.847122	0.00466801	4.58597	24.0168
Q9Y279	VSIG4	43.9871	2.99414e-19	0.977368	0.00874707	0.782688	1.72033
