# Supplementary material for: Phospholipase A2 regulates autophagy in gouty arthritis: proteomic and metabolomic studies
Source: J Transl Med. 2023 Apr 17;21:261. doi: 10.1186/s12967-023-04114-6 (PMC10108447; doi:10.1186/s12967-023-04114-6)
Supplement: Supplementary file 5 — Additional file 5: Table S3. A list with all the proteins associated with each WGCNA module. [file 12967_2023_4114_MOESM5_ESM.xlsx]

## Sheet: black
Accession	ProteinDescriptions	Gene Name	MW [KDa]	Qvalue	Cscore
A0A075B6H7	Probable non-functional immunoglobulin kappa variable 3-7	IGKV3-7	12.7835	5.56866e-08	0.912777
A0A075B6J9	Immunoglobulin lambda variable 2-18	IGLV2-18	12.4117	4.33532e-10	0.925399
A0A075B6Q5	Immunoglobulin heavy variable 3-64	IGHV3-64	12.8907	8.02688e-05	0.891279
A0A075B6R9	Probable non-functional immunoglobulin kappa variable 2D-24	IGKV2D-24	13.0789	4.0203e-21	0.988069
A0A087WSZ0	Immunoglobulin kappa variable 1D-8	IGKV1D-8	12.8367	2.81702e-15	0.953996
A0A087WW87	Immunoglobulin kappa variable 2-40	IGKV2-40	13.3101	6.55919e-18	0.968364
A0A0A0MRZ8	Immunoglobulin kappa variable 3D-11	IGKV3D-11	12.6252	2.66374e-17	0.964878
A0A0A0MS15	Immunoglobulin heavy variable 3-49	IGHV3-49	13.0559	1.09279e-16	0.961516
A0A0A0MT89	Immunoglobulin kappa joining 1	IGKJ1	1.3936	1.00616e-08	0.917379
A0A0B4J1U7	Immunoglobulin heavy variable 6-1	IGHV6-1	13.4813	8.08327e-18	0.967795
A0A0B4J1V6	Immunoglobulin heavy variable 3-73	IGHV3-73	12.8577	7.33089e-05	0.891608
A0A0B4J1Y8	Immunoglobulin lambda variable 9-49	IGLV9-49	13.0237	1.13911e-12	0.939721
A0A0C4DH24	Immunoglobulin kappa variable 6-21	IGKV6-21	12.43	0.00223565	0.875668
A0A0J9YX35	Immunoglobulin heavy variable 3-64D	IGHV3-64D	12.8226	0.0121786	0.854528
A0A0J9YXX1	Immunoglobulin heavy variable 5-10-1	IGHV5-10-1	12.7726	1.95518e-08	0.915621
A2NJV5	Immunoglobulin kappa variable 2-29	IGKV2-29	13.085	6.55209e-15	0.951998
B9A064	Immunoglobulin lambda-like polypeptide 5	IGLL5	23.0632	5.23501e-13	0.941603
O15439	Multidrug resistance-associated protein 4	ABCC4	149.527	0.000688675	0.882514
O43157	Plexin-B1	PLXNB1	232.298	0.0440633	0.802013
O43866	CD5 antigen-like	CD5L	38.0878	1.76562e-17	0.965841
O75695	Protein XRP2	RP2	39.6411	0.000776933	0.881917
O95967	EGF-containing fibulin-like extracellular matrix protein 2	EFEMP2	49.4055	0.0105651	0.857655
O95998	Interleukin-18-binding protein	IL18BP	21.0993	3.30676e-05	0.894279
P01591	Immunoglobulin J chain	JCHAIN	18.0986	4.6611e-18	0.969235
P01597	Immunoglobulin kappa variable 1-39	IGKV1-39	12.7375	2.40351e-11	0.932388
P01599	Immunoglobulin kappa variable 1-17	IGKV1-17	12.7785	1.80074e-14	0.949602
P01601	Immunoglobulin kappa variable 1D-16	IGKV1D-16	12.7304	5.89238e-10	0.92463
P01619	Immunoglobulin kappa variable 3-20	IGKV3-20	12.5571	1.62284e-17	0.966041
P01624	Immunoglobulin kappa variable 3-15	IGKV3-15	12.4961	1.10521e-16	0.961485
P01699	Immunoglobulin lambda variable 1-44	IGLV1-44	12.2014	1.06235e-15	0.956271
P01703	Immunoglobulin lambda variable 1-40	IGLV1-40	12.3016	2.58183e-14	0.948739
P01706	Immunoglobulin lambda variable 2-11	IGLV2-11	12.644	6.71517e-15	0.951926
P01780	Immunoglobulin heavy variable 3-7	IGHV3-7	12.9427	9.21486e-19	0.973782
P01860	Immunoglobulin heavy constant gamma 3	IGHG3	41.2869	6.35405e-17	0.962775
P01871	Immunoglobulin heavy constant mu	IGHM	49.4397	1.322e-17	0.966556
P05997	Collagen alpha-2(V) chain	COL5A2	144.91	2.22961e-17	0.965298
P08575	Receptor-type tyrosine-protein phosphatase C	PTPRC	147.486	0.000904347	0.881132
P09486	SPARC	SPARC	34.6322	1.00421e-10	0.928954
P0DP08	Immunoglobulin heavy variable 4-38-2	IGHV4-38-2	13.0159	0.0261824	0.828161
P10253	Lysosomal alpha-glucosidase	GAA	105.324	0.00103085	0.88042
P10645	Chromogranin-A	CHGA	50.6884	0.0137457	0.851727
P11215	Integrin alpha-M	ITGAM	127.178	1.49604e-13	0.944582
P12107	Collagen alpha-1(XI) chain	COL11A1	181.065	0.0230392	0.833845
P20908	Collagen alpha-1(V) chain	COL5A1	183.56	8.04441e-17	0.962227
P25940	Collagen alpha-3(V) chain	COL5A3	172.121	9.91166e-08	0.911201
P28827	Receptor-type tyrosine-protein phosphatase mu	PTPRM	163.682	0.0250556	0.830192
P80748	Immunoglobulin lambda variable 3-21	IGLV3-21	12.4457	9.58753e-19	0.973656
P98172	Ephrin-B1	EFNB1	38.0066	5.10101e-06	0.900065
Q13228	Methanethiol oxidase	SELENBP1	52.391	1.0689e-15	0.956251
Q68BL8	Olfactomedin-like protein 2B	OLFML2B	83.9989	1.353e-07	0.910349
Q6IBS0	Twinfilin-2	TWF2	39.548	1.34483e-09	0.922559
Q9NZ08	Endoplasmic reticulum aminopeptidase 1	ERAP1	107.235	0.00146591	0.87841

## Sheet: blue
Accession	ProteinDescriptions	Gene Name	MW [KDa]	Qvalue	Cscore
A0A075B6I0	Immunoglobulin lambda variable 8-61	IGLV8-61	12.8144	2.14114e-18	0.971238
O00160	Unconventional myosin-If	MYO1F	124.844	0.00979525	0.859151
O00754	Lysosomal alpha-mannosidase	MAN2B1	113.744	0.0027914	0.874025
O14818	Proteasome subunit alpha type-7	PSMA7	27.8868	5.8815e-09	0.918775
O15143	Actin-related protein 2/3 complex subunit 1B	ARPC1B	40.9498	2.07641e-14	0.949264
O15144	Actin-related protein 2/3 complex subunit 2	ARPC2	34.333	3.6588e-12	0.936948
O15145	Actin-related protein 2/3 complex subunit 3	ARPC3	20.5467	2.1263e-15	0.95464
O15511	Actin-related protein 2/3 complex subunit 5	ARPC5	16.3204	4.13524e-14	0.947618
O60234	Glia maturation factor gamma	GMFG	16.8013	1.62964e-08	0.916103
O60306	RNA helicase aquarius	AQR	171.295	4.37564e-14	0.947485
O60814	Histone H2B type 1-K	H2BC12	13.8901	3.72541e-14	0.947882
O75131	Copine-3	CPNE3	60.1306	3.8212e-11	0.931272
O75367	Core histone macro-H2A.1	H2AFY	39.617	1.08936e-14	0.950799
O75436	Vacuolar protein sorting-associated protein 26A	VPS26A	38.1699	0.0309961	0.820391
P00338	L-lactate dehydrogenase A chain	LDHA	36.6887	5.03462e-15	0.952626
P00558	Phosphoglycerate kinase 1	PGK1	44.6147	5.40854e-18	0.968861
P00738	Haptoglobin	HP	45.2053	2.15716e-18	0.971194
P00740	Coagulation factor IX	F9	51.7784	9.21486e-19	0.973786
P01033	Metalloproteinase inhibitor 1	TIMP1	23.1709	2.0005e-13	0.943881
P01593	Immunoglobulin kappa variable 1D-33	IGKV1D-33	12.8485	4.45239e-11	0.930906
P01833	Polymeric immunoglobulin receptor	PIGR	83.2836	1.48257e-15	0.955493
P01854	Immunoglobulin heavy constant epsilon	IGHE	47.019	5.27263e-15	0.952506
P01857	Immunoglobulin heavy constant gamma 1	IGHG1	36.1059	1.73207e-18	0.971992
P01861	Immunoglobulin heavy constant gamma 4	IGHG4	35.9406	1.53e-12	0.939006
P02545	Prelamin-A/C	LMNA	74.1395	6.91362e-17	0.962575
P02671	Fibrinogen alpha chain	FGA	94.973	4.31459e-18	0.969442
P02675	Fibrinogen beta chain	FGB	55.9282	1.80631e-18	0.971844
P02679	Fibrinogen gamma chain	FGG	51.5117	1.45858e-19	0.98018
P02741	C-reactive protein	CRP	25.0386	1.80631e-18	0.971813
P02745	Complement C1q subcomponent subunit A	C1QA	26.0166	1.3875e-18	0.972684
P02786	Transferrin receptor protein 1	TFRC	84.8714	6.8575e-16	0.957286
P04083	Annexin A1	ANXA1	38.7142	5.9349e-16	0.957612
P04406	Glyceraldehyde-3-phosphate dehydrogenase	GAPDH	36.0532	6.00968e-16	0.957578
P04839	Cytochrome b-245 heavy chain	CYBB	65.3359	0.00033969	0.885751
P05023	Sodium/potassium-transporting ATPase subunit alpha-1	ATP1A1	112.896	0.00773421	0.863231
P05062	Fructose-bisphosphate aldolase B	ALDOB	39.473	1.28007e-11	0.933918
P05109	Protein S100-A8	S100A8	10.8345	5.6136e-20	0.982576
P05154	Plasma serine protease inhibitor	SERPINA5	45.6747	2.07598e-15	0.954698
P05164	Myeloperoxidase	MPO	83.8686	1.85915e-17	0.965726
P05386	60S acidic ribosomal protein P1	RPLP1	11.5139	2.16093e-08	0.915349
P06576	ATP synthase subunit beta, mitochondrial	ATP5F1B	56.5599	0.0200387	0.839752
P06702	Protein S100-A9	S100A9	13.242	3.89809e-18	0.969725
P06744	Glucose-6-phosphate isomerase	GPI	63.1471	4.07206e-15	0.953126
P06899	Histone H2B type 1-J	H2BC11	13.9042	8.35791e-20	0.981572
P07237	Protein disulfide-isomerase	P4HB	57.1164	2.0333e-18	0.971492
P07384	Calpain-1 catalytic subunit	CAPN1	81.8901	0.0272578	0.82633
P07741	Adenine phosphoribosyltransferase	APRT	19.6078	8.19362e-06	0.898655
P07858	Cathepsin B	CTSB	37.8216	5.4454e-17	0.963184
P07910	Heterogeneous nuclear ribonucleoproteins C1/C2	HNRNPC	33.67	1.55437e-07	0.909963
P08133	Annexin A6	ANXA6	75.8733	1.84567e-15	0.954981
P08236	Beta-glucuronidase	GUSB	74.7319	5.08208e-05	0.892853
P08238	Heat shock protein HSP 90-beta	HSP90AB1	83.2642	1.52498e-11	0.933489
P08311	Cathepsin G	CTSG	28.8372	5.7733e-12	0.935834
P08670	Vimentin	VIM	53.6517	4.13143e-18	0.969588
P08779	Keratin, type I cytoskeletal 16	KRT16	51.2678	3.0446e-13	0.942893
P09211	Glutathione S-transferase P	GSTP1	23.3558	4.95995e-19	0.976114
P09382	Galectin-1	LGALS1	14.7157	2.99843e-15	0.953846
P09603	Macrophage colony-stimulating factor 1	CSF1	60.1795	1.35533e-12	0.939296
P09668	Pro-cathepsin H	CTSH	37.3936	5.57755e-08	0.912768
P09960	Leukotriene A-4 hydrolase	LTA4H	69.2853	1.79406e-16	0.960359
P09972	Fructose-bisphosphate aldolase C	ALDOC	39.4559	9.32696e-14	0.945725
P0C0S5	Histone H2A.Z	H2AZ1	13.5527	0.0106732	0.857421
P0DJI9	Serum amyloid A-2 protein	SAA2	13.5271	3.8584e-15	0.953252
P10124	Serglycin	SRGN	17.6518	2.30451e-08	0.915165
P10451	Osteopontin	SPP1	35.4227	5.44896e-13	0.941501
P10912	Growth hormone receptor	GHR	71.4995	0.0228917	0.834198
P11047	Laminin subunit gamma-1	LAMC1	177.603	0.00418503	0.870588
P11233	Ras-related protein Ral-A	RALA	23.5668	4.86557e-07	0.906775
P11717	Cation-independent mannose-6-phosphate receptor	IGF2R	274.375	4.94164e-10	0.925071
P12429	Annexin A3	ANXA3	36.3753	5.799e-15	0.952282
P12814	Alpha-actinin-1	ACTN1	103.058	1.02123e-16	0.961666
P13284	Gamma-interferon-inducible lysosomal thiol reductase	IFI30	27.9636	0.000232029	0.887333
P13639	Elongation factor 2	EEF2	95.3381	7.56882e-11	0.92964
P13796	Plastin-2	LCP1	70.2884	2.06087e-18	0.971414
P13797	Plastin-3	PLS3	70.811	7.38714e-19	0.974816
P14314	Glucosidase 2 subunit beta	PRKCSH	59.4254	9.52713e-06	0.898205
P14555	Phospholipase A2, membrane associated	PLA2G2A	16.0827	3.99412e-14	0.947713
P14618	Pyruvate kinase PKM	PKM	57.9369	6.69364e-15	0.951939
P15586	N-acetylglucosamine-6-sulfatase	GNS	62.0821	0.0119592	0.854958
P18085	ADP-ribosylation factor 4	ARF4	20.5108	0.00246265	0.874963
P18428	Lipopolysaccharide-binding protein	LBP	53.3836	1.14937e-14	0.950667
P18510	Interleukin-1 receptor antagonist protein	IL1RN	20.055	2.10927e-12	0.938243
P18669	Phosphoglycerate mutase 1	PGAM1	28.8039	1.14635e-15	0.956086
P19878	Neutrophil cytosol factor 2	NCF2	59.7615	0.023114	0.833671
P20160	Azurocidin	AZU1	26.8856	7.72224e-16	0.957003
P20700	Lamin-B1	LMNB1	66.4083	1.15753e-14	0.95064
P21333	Filamin-A	FLNA	280.739	5.2722e-15	0.952511
P22894	Neutrophil collagenase	MMP8	53.4121	1.03777e-12	0.939945
P22897	Macrophage mannose receptor 1	MRC1	166.012	2.26078e-08	0.915223
P23083	Immunoglobulin heavy variable 1-2	IGHV1-2	13.0848	5.9349e-16	0.957614
P23381	Tryptophan--tRNA ligase, cytoplasmic	WARS	53.1654	6.19143e-11	0.930125
P23396	40S ribosomal protein S3	RPS3	26.6883	0.00475179	0.869324
P24158	Myeloblastin	PRTN3	27.807	3.97299e-14	0.947731
P24821	Tenascin	TNC	240.853	1.55674e-16	0.960695
P25774	Cathepsin S	CTSS	37.4957	2.18988e-15	0.954562
P25786	Proteasome subunit alpha type-1	PSMA1	29.5556	1.07037e-14	0.950844
P25788	Proteasome subunit alpha type-3	PSMA3	28.4332	4.21889e-12	0.9366
P25789	Proteasome subunit alpha type-4	PSMA4	29.4838	5.79551e-10	0.924678
P25815	Protein S100-P	S100P	10.3999	1.24938e-11	0.933987
P26022	Pentraxin-related protein PTX3	PTX3	41.9756	7.15735e-09	0.918269
P27797	Calreticulin	CALR	48.1416	1.48637e-13	0.944608
P27824	Calnexin	CANX	67.5683	0.0325287	0.817916
P28062	Proteasome subunit beta type-8	PSMB8	30.3543	0.000120031	0.889842
P28065	Proteasome subunit beta type-9	PSMB9	23.2643	0.00820008	0.862287
P28066	Proteasome subunit alpha type-5	PSMA5	26.411	0.00195004	0.87659
P28070	Proteasome subunit beta type-4	PSMB4	29.2042	0.013297	0.852546
P28676	Grancalcin	GCA	24.01	2.0354e-18	0.971473
P28799	Progranulin	GRN	63.5444	0.00977396	0.859209
P29350	Tyrosine-protein phosphatase non-receptor type 6	PTPN6	67.5611	0.00627971	0.866201
P29401	Transketolase	TKT	67.8776	1.32088e-15	0.955764
P30046	D-dopachrome decarboxylase	DDT	12.7118	5.08017e-09	0.919158
P30740	Leukocyte elastase inhibitor	SERPINB1	42.7418	4.21535e-15	0.953044
P31146	Coronin-1A	CORO1A	51.0262	6.33673e-19	0.975215
P31949	Protein S100-A11	S100A11	11.7404	1.71652e-15	0.955153
P32320	Cytidine deaminase	CDA	16.1847	5.59822e-17	0.9631
P34096	Ribonuclease 4	RNASE4	16.8405	1.44801e-08	0.916417
P34932	Heat shock 70 kDa protein 4	HSPA4	94.3309	0.00197193	0.87651
P35555	Fibrillin-1	FBN1	312.298	2.40463e-10	0.926843
P35579	Myosin-9	MYH9	226.532	8.23104e-16	0.956858
P35625	Metalloproteinase inhibitor 3	TIMP3	24.145	0.00959691	0.859566
P36980	Complement factor H-related protein 2	CFHR2	30.6507	1.37129e-16	0.960971
P37837	Transaldolase	TALDO1	37.5401	4.99321e-14	0.947179
P39059	Collagen alpha-1(XV) chain	COL15A1	141.72	9.53461e-05	0.890666
P40121	Macrophage-capping protein	CAPG	38.4985	7.70911e-14	0.946164
P40306	Proteasome subunit beta type-10	PSMB10	28.9363	2.56274e-06	0.90206
P41218	Myeloid cell nuclear differentiation antigen	MNDA	45.8361	1.03307e-14	0.950929
P43490	Nicotinamide phosphoribosyltransferase	NAMPT	55.5212	2.23459e-09	0.921266
P46940	Ras GTPase-activating-like protein IQGAP1	IQGAP1	189.252	7.14694e-13	0.940842
P46976	Glycogenin-1	GYG1	39.3838	6.99197e-06	0.899126
P47756	F-actin-capping protein subunit beta	CAPZB	31.3505	3.82393e-15	0.953278
P48506	Glutamate--cysteine ligase catalytic subunit	GCLC	72.7658	0.0188783	0.842077
P48595	Serpin B10	SERPINB10	45.4027	1.32211e-08	0.91666
P48723	Heat shock 70 kDa protein 13	HSPA13	51.9275	0.0376352	0.810841
P49368	T-complex protein 1 subunit gamma	CCT3	60.5339	1.86732e-13	0.944049
P49720	Proteasome subunit beta type-3	PSMB3	22.9489	3.59775e-10	0.925863
P49721	Proteasome subunit beta type-2	PSMB2	22.8363	0.0179405	0.843883
P49913	Cathelicidin antimicrobial peptide	CAMP	19.3014	5.59822e-17	0.963098
P52566	Rho GDP-dissociation inhibitor 2	ARHGDIB	22.988	1.07628e-15	0.95623
P52907	F-actin-capping protein subunit alpha-1	CAPZA1	32.9228	0.000456482	0.884449
P53634	Dipeptidyl peptidase 1	CTSC	51.8538	0.0474609	0.797575
P58546	Myotrophin	MTPN	12.8948	0.0490703	0.795225
P59665	Neutrophil defensin 1	DEFA1	10.2009	1.77757e-16	0.960393
P59998	Actin-related protein 2/3 complex subunit 4	ARPC4	19.667	9.566e-07	0.904872
P60709	Actin, cytoplasmic 1	ACTB	41.7367	4.90635e-18	0.969107
P60953	Cell division control protein 42 homolog	CDC42	21.2586	4.06547e-16	0.958494
P61158	Actin-related protein 3	ACTR3	47.3712	1.00979e-17	0.967174
P61160	Actin-related protein 2	ACTR2	44.7608	0.00825344	0.862172
P61224	Ras-related protein Rap-1b	RAP1B	20.8248	0.0263178	0.827919
P61626	Lysozyme C	LYZ	16.537	5.252e-13	0.94159
P61970	Nuclear transport factor 2	NUTF2	14.4785	0.0192801	0.841198
P62136	Serine/threonine-protein phosphatase PP1-alpha catalytic subunit	PPP1CA	37.5121	1.13526e-13	0.94525
P62805	Histone H4	H4C1	11.3673	7.88775e-17	0.962276
P62820	Ras-related protein Rab-1A	RAB1A	22.6777	0.0179023	0.844011
P62942	Peptidyl-prolyl cis-trans isomerase FKBP1A	FKBP1A	11.9507	3.84245e-11	0.931255
P62993	Growth factor receptor-bound protein 2	GRB2	25.2064	0.0104353	0.857907
P67809	Y-box-binding protein 1	YBX1	35.9242	3.37463e-05	0.89421
P68032	Actin, alpha cardiac muscle 1	ACTC1	42.019	9.31158e-17	0.961875
P68363	Tubulin alpha-1B chain	TUBA1B	50.1516	2.39841e-17	0.965112
P68431	Histone H3.1	H3C1	15.4041	2.42111e-16	0.959665
P78417	Glutathione S-transferase omega-1	GSTO1	27.5659	1.92168e-11	0.932926
P80188	Neutrophil gelatinase-associated lipocalin	LCN2	22.5881	8.0121e-13	0.940574
P84095	Rho-related GTP-binding protein RhoG	RHOG	21.3085	0.0297986	0.822341
P98066	Tumor necrosis factor-inducible gene 6 protein	TNFAIP6	31.2033	1.4643e-17	0.966309
Q04917	14-3-3 protein eta	YWHAH	28.2187	9.97026e-06	0.898057
Q06033	Inter-alpha-trypsin inhibitor heavy chain H3	ITIH3	99.8492	4.27093e-18	0.969491
Q06323	Proteasome activator complex subunit 1	PSME1	28.7231	3.50595e-09	0.920127
Q08380	Galectin-3-binding protein	LGALS3BP	65.331	2.12605e-19	0.978532
Q09028	Histone-binding protein RBBP4	RBBP4	47.6557	0.0190164	0.841772
Q0VD83	Apolipoprotein B receptor	APOBR	115.634	0.00020168	0.887898
Q13200	26S proteasome non-ATPase regulatory subunit 2	PSMD2	100.2	0.0211756	0.837644
Q14116	Interleukin-18	IL18	22.3262	0.00674433	0.865226
Q14141	Septin-6	SEPTIN6	49.7166	0.0399344	0.80762
Q14767	Latent-transforming growth factor beta-binding protein 2	LTBP2	195.052	5.13055e-13	0.941654
Q15080	Neutrophil cytosol factor 4	NCF4	39.0317	0.00718293	0.864369
Q15084	Protein disulfide-isomerase A6	PDIA6	48.1213	9.72631e-15	0.951076
Q16777	Histone H2A type 2-C	HIST2H2AC	13.9884	4.77513e-15	0.952749
Q562R1	Beta-actin-like protein 2	ACTBL2	42.0032	6.39577e-10	0.924415
Q7Z5N4	Protein sidekick-1	SDK1	242.112	0.0217889	0.8363
Q86UX7	Fermitin family homolog 3	FERMT3	75.9528	3.80256e-10	0.925722
Q8IUX7	Adipocyte enhancer-binding protein 1	AEBP1	130.929	1.99255e-09	0.921566
Q8IV08	5'-3' exonuclease PLD3	PLD3	54.7054	0.00100889	0.88054
Q8WVN6	Secreted and transmembrane protein 1	SECTM1	27.039	0.0307021	0.820918
Q92743	Serine protease HTRA1	HTRA1	51.2869	1.0306e-14	0.95094
Q96BM9	ADP-ribosylation factor-like protein 8A	ARL8A	21.4159	0.0200581	0.839685
Q99523	Sortilin	SORT1	92.0677	0.000654176	0.882782
Q9BQE3	Tubulin alpha-1C chain	TUBA1C	49.8953	0.0308502	0.820639
Q9BXR6	Complement factor H-related protein 5	CFHR5	64.4194	4.05789e-07	0.907307
Q9H0U4	Ras-related protein Rab-1B	RAB1B	22.1712	5.12052e-06	0.90005
Q9H9S5	Fukutin-related protein	FKRP	54.5675	0.0111561	0.85648
Q9NZC2	Triggering receptor expressed on myeloid cells 2	TREM2	25.447	0.0162007	0.847122
Q9UL46	Proteasome activator complex subunit 2	PSME2	27.4016	0.0195766	0.840666
Q9Y279	V-set and immunoglobulin domain-containing protein 4	VSIG4	43.9871	2.99414e-19	0.977368
Q9Y315	Deoxyribose-phosphate aldolase	DERA	35.2308	0.00378933	0.8715
Q9Y490	Talin-1	TLN1	269.767	5.63154e-16	0.957745

## Sheet: brown
Accession	ProteinDescriptions	Gene Name	MW [KDa]	Qvalue	Cscore
A0A0B4J1X8	Immunoglobulin heavy variable 3-43	IGHV3-43	13.0768	3.62766e-08	0.913945
A0A0C4DH32	Immunoglobulin heavy variable 3-20	IGHV3-20	12.6733	0.0119338	0.855025
A0A0C4DH43	Immunoglobulin heavy variable 2-70D	IGHV2-70D	13.3125	2.30584e-17	0.965211
O60462	Neuropilin-2	NRP2	104.831	1.37077e-06	0.903846
O75340	Programmed cell death protein 6	PDCD6	21.8685	4.11507e-05	0.893562
O75460	Serine/threonine-protein kinase/endoribonuclease IRE1	ERN1	109.735	1.20768e-16	0.961283
O75636	Ficolin-3	FCN3	32.903	8.7357e-18	0.967555
O75821	Eukaryotic translation initiation factor 3 subunit G	EIF3G	35.611	2.39251e-05	0.895318
O95450	A disintegrin and metalloproteinase with thrombospondin motifs 2	ADAMTS2	134.755	0.0120505	0.854775
O95479	GDH/6PGL endoplasmic bifunctional protein	H6PD	88.8927	0.00546786	0.867846
P00492	Hypoxanthine-guanine phosphoribosyltransferase	HPRT1	24.5794	2.08872e-09	0.921445
P00747	Plasminogen	PLG	90.569	9.21486e-19	0.973872
P01023	Alpha-2-macroglobulin	A2M	163.291	9.21486e-19	0.973982
P01031	Complement C5	C5	188.305	7.80151e-19	0.974644
P01742	Immunoglobulin heavy variable 1-69	IGHV1-69	12.6594	1.29933e-06	0.904004
P01889	HLA class I histocompatibility antigen, B alpha chain	HLA-B	40.4601	2.03026e-10	0.927258
P02458	Collagen alpha-1(II) chain	COL2A1	141.785	5.61491e-13	0.941427
P02649	Apolipoprotein E	APOE	36.1541	2.12605e-19	0.978494
P02654	Apolipoprotein C-I	APOC1	9.33192	9.03187e-17	0.961947
P02655	Apolipoprotein C-II	APOC2	11.2839	4.2566e-17	0.963788
P02743	Serum amyloid P-component	APCS	25.3871	1.30812e-18	0.972865
P02768	Serum albumin	ALB	69.3667	2.12605e-19	0.978411
P03951	Coagulation factor XI	F11	70.1091	1.1593e-16	0.961377
P03952	Plasma kallikrein	KLKB1	71.3697	2.55773e-19	0.977772
P03956	Interstitial collagenase	MMP1	54.0069	7.0805e-16	0.957204
P04003	C4b-binding protein alpha chain	C4BPA	67.0332	2.81839e-18	0.970572
P04114	Apolipoprotein B-100	APOB	515.605	4.0203e-21	0.988069
P04275	von Willebrand factor	VWF	309.265	2.67101e-13	0.943209
P04439	HLA class I histocompatibility antigen, A alpha chain	HLA-A	40.8407	2.89831e-06	0.901706
P05019	Insulin-like growth factor I	IGF1	21.8412	4.14112e-07	0.907247
P05156	Complement factor I	CFI	65.7502	1.30743e-18	0.972895
P06310	Immunoglobulin kappa variable 2-30	IGKV2-30	13.185	9.93803e-10	0.923316
P06737	Glycogen phosphorylase, liver form	PYGL	97.1486	1.00165e-12	0.940046
P06865	Beta-hexosaminidase subunit alpha	HEXA	60.7028	1.46843e-10	0.928048
P07195	L-lactate dehydrogenase B chain	LDHB	36.6385	0.0294197	0.822902
P07357	Complement component C8 alpha chain	C8A	65.1632	2.55773e-19	0.977814
P07358	Complement component C8 beta chain	C8B	67.0469	2.12605e-19	0.978444
P07359	Platelet glycoprotein Ib alpha chain	GP1BA	71.54	1.46637e-18	0.972513
P07360	Complement component C8 gamma chain	C8G	22.2775	6.74461e-18	0.968285
P08254	Stromelysin-1	MMP3	53.9773	3.35271e-19	0.977054
P08519	Apolipoprotein(a)	LPA	501.319	4.0203e-21	0.988069
P08603	Complement factor H	CFH	139.096	8.47477e-19	0.974312
P08709	Coagulation factor VII	F7	51.5939	0.000220284	0.887546
P0C0L4	Complement C4-A	C4A	192.785	4.49968e-18	0.969331
P0DJI8	Serum amyloid A-1 protein	SAA1	13.532	4.49348e-16	0.958272
P10643	Complement component C7	C7	93.5182	8.77681e-19	0.974114
P12821	Angiotensin-converting enzyme	ACE	149.715	0.000833546	0.88155
P13010	X-ray repair cross-complementing protein 5	XRCC5	82.7045	1.848e-09	0.921756
P14317	Hematopoietic lineage cell-specific protein	HCLS1	54.014	9.91774e-13	0.940073
P14625	Endoplasmin	HSP90B1	92.4689	2.7712e-16	0.959351
P15104	Glutamine synthetase	GLUL	42.0644	7.47568e-12	0.935209
P15169	Carboxypeptidase N catalytic chain	CPN1	52.2862	8.61088e-19	0.974225
P15924	Desmoplakin	DSP	331.774	0.0416809	0.805233
P16035	Metalloproteinase inhibitor 2	TIMP2	24.3992	0.00160851	0.877837
P17858	ATP-dependent 6-phosphofructokinase, liver type	PFKL	85.0184	0.025106	0.830036
P17931	Galectin-3	LGALS3	26.1523	3.20479e-11	0.9317
P17936	Insulin-like growth factor-binding protein 3	IGFBP3	31.6742	9.20224e-12	0.934714
P18065	Insulin-like growth factor-binding protein 2	IGFBP2	34.8141	1.41074e-08	0.916488
P20061	Transcobalamin-1	TCN1	48.2067	1.06434e-07	0.911001
P20851	C4b-binding protein beta chain	C4BPB	28.3574	5.60385e-18	0.968753
P21709	Ephrin type-A receptor 1	EPHA1	108.127	5.16288e-05	0.892796
P22061	Protein-L-isoaspartate(D-aspartate) O-methyltransferase	PCMT1	24.6364	0.0199058	0.84001
P22792	Carboxypeptidase N subunit 2	CPN2	60.5566	4.92216e-18	0.969087
P23526	Adenosylhomocysteinase	AHCY	47.7161	0.0201131	0.839557
P26641	Elongation factor 1-gamma	EEF1G	50.1188	2.06499e-10	0.927213
P30044	Peroxiredoxin-5, mitochondrial	PRDX5	22.0864	9.11536e-16	0.956617
P35858	Insulin-like growth factor-binding protein complex acid labile subunit	IGFALS	66.035	3.23587e-19	0.97717
P35916	Vascular endothelial growth factor receptor 3	FLT4	152.757	0.00960604	0.85953
P36222	Chitinase-3-like protein 1	CHI3L1	42.6255	1.89541e-16	0.960228
P36269	Glutathione hydrolase 5 proenzyme	GGT5	62.2612	1.61953e-05	0.896551
P48668	Keratin, type II cytoskeletal 6C	KRT6C	60.0249	3.18112e-15	0.953709
P48740	Mannan-binding lectin serine protease 1	MASP1	79.2467	1.8295e-19	0.979391
P49908	Selenoprotein P	SELENOP	43.1736	3.04462e-13	0.942888
P50452	Serpin B8	SERPINB8	42.7669	7.41885e-14	0.946263
P53396	ATP-citrate synthase	ACLY	120.839	0.0115248	0.855809
P55056	Apolipoprotein C-IV	APOC4	14.553	3.88772e-17	0.964009
P55103	Inhibin beta C chain	INHBC	38.2379	4.59966e-11	0.930825
P60660	Myosin light polypeptide 6	MYL6	16.9301	1.83295e-14	0.949556
P60900	Proteasome subunit alpha type-6	PSMA6	27.3995	1.73656e-08	0.915934
P61026	Ras-related protein Rab-10	RAB10	22.5409	0.00722231	0.86428
P63241	Eukaryotic translation initiation factor 5A-1	EIF5A	16.8322	3.67087e-17	0.964154
Q03591	Complement factor H-related protein 1	CFHR1	37.6506	7.22897e-17	0.962474
Q07075	Glutamyl aminopeptidase	ENPEP	109.244	0.00162806	0.877742
Q12866	Tyrosine-protein kinase Mer	MERTK	110.249	0.0140495	0.851157
Q13103	Secreted phosphoprotein 24	SPP2	24.3377	2.96734e-14	0.948419
Q13740	CD166 antigen	ALCAM	65.1023	1.24539e-11	0.933999
Q13790	Apolipoprotein F	APOF	35.3995	1.10352e-19	0.98093
Q14697	Neutral alpha-glucosidase AB	GANAB	106.874	2.61366e-07	0.908526
Q15019	Septin-2	SEPTIN2	41.4875	1.75363e-10	0.92761
Q15485	Ficolin-2	FCN2	34.0011	5.78843e-15	0.952292
Q15782	Chitinase-3-like protein 2	CHI3L2	43.5007	2.23721e-15	0.954509
Q16706	Alpha-mannosidase 2	MAN2A1	131.141	3.10333e-08	0.91438
Q4LDE5	Sushi, von Willebrand factor type A, EGF and pentraxin domain-containing protein 1	SVEP1	390.17	0.0274794	0.825968
Q6PIF6	Unconventional myosin-VIIb	MYO7B	241.599	0.000285921	0.88648
Q76LX8	A disintegrin and metalloproteinase with thrombospondin motifs 13	ADAMTS13	153.604	0.014096	0.851052
Q86UD1	Out at first protein homolog	OAF	30.6883	1.54028e-14	0.949976
Q8IUE6	Histone H2A type 2-B	HIST2H2AB	13.9953	6.54856e-10	0.924354
Q8IZF2	Adhesion G protein-coupled receptor F5	ADGRF5	149.457	0.0231743	0.833513
Q8NBJ4	Golgi membrane protein 1	GOLM1	45.3332	2.20079e-14	0.949127
Q92496	Complement factor H-related protein 4	CFHR4	65.3508	5.09738e-07	0.906643
Q96C19	EF-hand domain-containing protein D2	EFHD2	26.6973	1.92169e-15	0.954887
Q96IY4	Carboxypeptidase B2	CPB2	48.4243	2.10852e-16	0.959973
Q9BWP8	Collectin-11	COLEC11	28.6654	4.11417e-14	0.947635
Q9BXX0	EMILIN-2	EMILIN2	115.687	4.84137e-05	0.893022
Q9BZQ8	Protein Niban 1	NIBAN1	103.135	0.0093309	0.860065
Q9HDC9	Adipocyte plasma membrane-associated protein	APMAP	46.4804	1.14201e-08	0.917049
Q9NR99	Matrix-remodeling-associated protein 5	MXRA5	312.15	1.95613e-15	0.954841
Q9P232	Contactin-3	CNTN3	112.883	0.0324834	0.818015
Q9UHG3	Prenylcysteine oxidase 1	PCYOX1	56.6401	1.05756e-17	0.96705
Q9UK55	Protein Z-dependent protease inhibitor	SERPINA10	50.7069	3.67659e-17	0.964142
Q9UQP3	Tenascin-N	TNN	144.034	2.06143e-06	0.902693
Q9Y6R7	IgGFc-binding protein	FCGBP	572.017	1.73207e-18	0.972001

## Sheet: green
Accession	ProteinDescriptions	Gene Name	MW [KDa]	Qvalue	Cscore
A0A075B6K4	Immunoglobulin lambda variable 3-10	IGLV3-10	12.4408	1.49494e-14	0.950049
A0A0A0MT36	Immunoglobulin kappa variable 6D-21	IGKV6D-21	12.3399	3.59755e-14	0.947972
O15394	Neural cell adhesion molecule 2	NCAM2	93.0463	0.0425313	0.804203
O43278	Kunitz-type protease inhibitor 1	SPINT1	58.398	0.0035587	0.872059
O60279	Sushi domain-containing protein 5	SUSD5	68.0212	5.07733e-05	0.89286
O75023	Leukocyte immunoglobulin-like receptor subfamily B member 5	LILRB5	64.126	0.00358077	0.871997
O75368	SH3 domain-binding glutamic acid-rich-like protein	SH3BGRL	12.7743	2.8017e-11	0.932018
O94985	Calsyntenin-1	CLSTN1	109.793	2.008e-08	0.915544
P01705	Immunoglobulin lambda variable 2-23	IGLV2-23	11.8932	2.12377e-09	0.9214
P01782	Immunoglobulin heavy variable 3-9	IGHV3-9	12.9447	1.74953e-13	0.944219
P02462	Collagen alpha-1(IV) chain	COL4A1	160.611	9.04247e-08	0.911452
P04211	Immunoglobulin lambda variable 7-43	IGLV7-43	12.451	2.84403e-15	0.953968
P04216	Thy-1 membrane glycoprotein	THY1	17.9347	2.57103e-11	0.932226
P05107	Integrin beta-2	ITGB2	84.7818	4.22186e-12	0.936594
P05556	Integrin beta-1	ITGB1	88.4153	1.35011e-11	0.933785
P07108	Acyl-CoA-binding protein	DBI	10.0444	3.94749e-08	0.913718
P07355	Annexin A2	ANXA2	38.604	4.27093e-18	0.969475
P07585	Decorin	DCN	39.7468	4.77283e-07	0.906832
P08758	Annexin A5	ANXA5	35.9368	1.11208e-17	0.966918
P12110	Collagen alpha-2(VI) chain	COL6A2	108.579	4.19248e-19	0.976533
P14780	Matrix metalloproteinase-9	MMP9	78.4582	1.76555e-15	0.955085
P15090	Fatty acid-binding protein, adipocyte	FABP4	14.7189	2.31357e-17	0.965195
P17655	Calpain-2 catalytic subunit	CAPN2	79.9954	9.9083e-06	0.89808
P17813	Endoglin	ENG	70.5781	4.75189e-07	0.906848
P23528	Cofilin-1	CFL1	18.5025	5.06327e-17	0.963369
P26447	Protein S100-A4	S100A4	11.7285	7.88775e-17	0.962281
P28300	Protein-lysine 6-oxidase	LOX	46.9441	1.2129e-12	0.939562
P30086	Phosphatidylethanolamine-binding protein 1	PEBP1	21.0568	0.0354285	0.813916
P40189	Interleukin-6 receptor subunit beta	IL6ST	103.537	0.000269296	0.886732
P42785	Lysosomal Pro-X carboxypeptidase	PRCP	55.7998	0.0407755	0.806429
P48745	CCN family member 3	CCN3	39.1622	8.35288e-11	0.9294
P50281	Matrix metalloproteinase-14	MMP14	65.8939	0.0184434	0.842907
P62937	Peptidyl-prolyl cis-trans isomerase A	PPIA	18.0125	5.50868e-17	0.963152
P63000	Ras-related C3 botulinum toxin substrate 1	RAC1	21.4501	0.018229	0.843333
P78324	Tyrosine-protein phosphatase non-receptor type substrate 1	SIRPA	54.9669	3.07206e-05	0.894526
Q08431	Lactadherin	MFGE8	43.105	8.42856e-08	0.911645
Q13867	Bleomycin hydrolase	BLMH	52.5622	0.0388883	0.809148
Q14195	Dihydropyrimidinase-related protein 3	DPYSL3	61.9633	5.08283e-16	0.957993
Q14847	LIM and SH3 domain protein 1	LASP1	29.7172	1.55437e-07	0.909961
Q14956	Transmembrane glycoprotein NMB	GPNMB	63.9225	6.92573e-16	0.957258
Q15149	Plectin	PLEC	531.791	0.00818866	0.862325
Q16555	Dihydropyrimidinase-related protein 2	DPYSL2	62.2936	5.73055e-09	0.918845
Q8IZP9	Adhesion G-protein coupled receptor G2	ADGRG2	111.593	1.51455e-05	0.896776
Q8TD55	Pleckstrin homology domain-containing family O member 2	PLEKHO2	53.3499	0.0009694	0.880761
Q8WUM4	Programmed cell death 6-interacting protein	PDCD6IP	96.0232	0.0162142	0.84707
Q96FE7	Phosphoinositide-3-kinase-interacting protein 1	PIK3IP1	28.248	3.54193e-11	0.931453
Q9BRK3	Matrix remodeling-associated protein 8	MXRA8	49.1315	2.32227e-07	0.908853
Q9BXN1	Asporin	ASPN	43.4172	2.23683e-09	0.921259
Q9BY67	Cell adhesion molecule 1	CADM1	48.5091	6.74446e-12	0.935461
Q9H4A4	Aminopeptidase B	RNPEP	72.5958	6.67939e-08	0.912276
Q9H6X2	Anthrax toxin receptor 1	ANTXR1	62.789	2.88046e-10	0.926408
Q9HBR0	Putative sodium-coupled neutral amino acid transporter 10	SLC38A10	119.762	1.53376e-05	0.896733
Q9HC38	Glyoxalase domain-containing protein 4	GLOD4	34.7934	8.22132e-10	0.923794
Q9NY97	N-acetyllactosaminide beta-1,3-N-acetylglucosaminyltransferase 2	B3GNT2	46.022	0.00465891	0.869543
Q9UHY7	Enolase-phosphatase E1	ENOPH1	28.9327	0.000304392	0.886215
Q9UIB8	SLAM family member 5	CD84	38.7821	4.35288e-08	0.913451
Q9ULV4	Coronin-1C	CORO1C	53.249	6.95118e-08	0.912165

## Sheet: magenta
Accession	ProteinDescriptions	Gene Name	MW [KDa]	Qvalue	Cscore
A0A0B4J1U3	Immunoglobulin lambda variable 1-36	IGLV1-36	12.4778	2.24605e-08	0.915244
A0A0C4DH36	Probable non-functional immunoglobulin heavy variable 3-38	IGHV3-38	12.7585	0.000125411	0.889679
A0A0C4DH39	Immunoglobulin heavy variable 1-58	IGHV1-58	13.0048	0.0271839	0.826478
O00391	Sulfhydryl oxidase 1	QSOX1	82.5777	8.99492e-09	0.917674
O00584	Ribonuclease T2	RNASET2	29.4808	0.0220358	0.835857
O14950	Myosin regulatory light chain 12B	MYL12B	19.7792	1.75956e-14	0.949659
O43707	Alpha-actinin-4	ACTN4	104.854	3.6199e-14	0.947952
O95336	6-phosphogluconolactonase	PGLS	27.5469	2.54879e-13	0.943321
P00915	Carbonic anhydrase 1	CA1	28.8702	1.06044e-17	0.967035
P01718	Immunoglobulin lambda variable 3-27	IGLV3-27	12.1648	1.0066e-11	0.934497
P04899	Guanine nucleotide-binding protein G(i) subunit alpha-2	GNAI2	40.4509	1.00466e-12	0.940034
P07900	Heat shock protein HSP 90-alpha	HSP90AA1	84.6597	1.06464e-05	0.897854
P11597	Cholesteryl ester transfer protein	CETP	54.7562	1.61466e-11	0.933348
P15153	Ras-related C3 botulinum toxin substrate 2	RAC2	21.4288	4.5281e-15	0.952873
P20742	Pregnancy zone protein	PZP	163.863	5.9539e-18	0.968607
P22314	Ubiquitin-like modifier-activating enzyme 1	UBA1	117.849	1.60476e-10	0.927829
P28838	Cytosol aminopeptidase	LAP3	56.1663	5.42053e-08	0.912856
P47755	F-actin-capping protein subunit alpha-2	CAPZA2	32.9491	2.99438e-12	0.93743
P51149	Ras-related protein Rab-7a	RAB7A	23.4897	4.99848e-12	0.936176
P52790	Hexokinase-3	HK3	99.0254	4.60386e-07	0.90694
P61204	ADP-ribosylation factor 3	ARF3	20.6008	2.63077e-11	0.932169
P61586	Transforming protein RhoA	RHOA	21.7681	1.30649e-13	0.944913
P62826	GTP-binding nuclear protein Ran	RAN	24.4231	5.46408e-08	0.912831
Q14764	Major vault protein	MVP	99.3269	0.0208399	0.838237
Q16851	UTP--glucose-1-phosphate uridylyltransferase	UGP2	56.9402	2.23812e-14	0.949084
Q99536	Synaptic vesicle membrane protein VAT-1 homolog	VAT1	41.9202	4.27001e-12	0.936559
Q9H4G4	Golgi-associated plant pathogenesis-related protein 1	GLIPR2	17.2183	9.53809e-07	0.904884
Q9H8L6	Multimerin-2	MMRN2	104.409	0.0143565	0.850502
Q9UJJ9	N-acetylglucosamine-1-phosphotransferase subunit gamma	GNPTG	33.9736	0.011062	0.85669
Q9ULZ3	Apoptosis-associated speck-like protein containing a CARD	PYCARD	21.6268	4.99928e-09	0.919207

## Sheet: pink
Accession	ProteinDescriptions	Gene Name	MW [KDa]	Qvalue	Cscore
A0A075B6R2	Immunoglobulin heavy variable 4-4	IGHV4-4	12.8477	6.14842e-10	0.924515
O75015	Low affinity immunoglobulin gamma Fc region receptor III-B	FCGR3B	26.2158	0.0316242	0.819294
O75093	Slit homolog 1 protein	SLIT1	167.926	0.00600767	0.866755
P01903	HLA class II histocompatibility antigen, DR alpha chain	HLA-DRA	28.6069	1.33703e-15	0.955731
P01911	HLA class II histocompatibility antigen, DRB1 beta chain	HLA-DRB1	29.9661	0.00150883	0.878234
P02788	Lactotransferrin	LTF	78.182	5.02521e-17	0.963393
P07686	Beta-hexosaminidase subunit beta	HEXB	63.1113	3.43052e-08	0.9141
P08637	Low affinity immunoglobulin gamma Fc region receptor III-A	FCGR3A	29.0891	6.8974e-17	0.962588
P08648	Integrin alpha-5	ITGA5	114.536	1.40704e-05	0.897007
P09525	Annexin A4	ANXA4	35.8827	5.13953e-15	0.952574
P10321	HLA class I histocompatibility antigen, C alpha chain	HLA-C	40.6485	1.67449e-11	0.93325
P10644	cAMP-dependent protein kinase type I-alpha regulatory subunit	PRKAR1A	42.9817	0.0110983	0.856604
P15311	Ezrin	EZR	69.4128	6.73669e-12	0.935468
P19971	Thymidine phosphorylase	TYMP	49.9555	1.22754e-14	0.950503
P25787	Proteasome subunit alpha type-2	PSMA2	25.8986	0.00674433	0.86523
P27348	14-3-3 protein theta	YWHAQ	27.7642	1.25953e-12	0.93947
P30040	Endoplasmic reticulum resident protein 29	ERP29	28.9934	2.31431e-05	0.895426
P35527	Keratin, type I cytoskeletal 9	KRT9	62.0643	1.02027e-18	0.973511
P50502	Hsc70-interacting protein	ST13	41.3317	0.0359883	0.813068
P52565	Rho GDP-dissociation inhibitor 1	ARHGDIA	23.2071	0.0145863	0.850083
P55786	Puromycin-sensitive aminopeptidase	NPEPPS	103.276	0.000212315	0.887694
P61981	14-3-3 protein gamma	YWHAG	28.3026	3.36633e-07	0.907825
P62879	Guanine nucleotide-binding protein G(I)/G(S)/G(T) subunit beta-2	GNB2	37.331	4.97666e-09	0.919222
Q04446	1,4-alpha-glucan-branching enzyme	GBE1	80.4739	2.36173e-06	0.902296
Q07960	Rho GTPase-activating protein 1	ARHGAP1	50.4357	1.34408e-14	0.950293
Q12884	Prolyl endopeptidase FAP	FAP	87.7125	6.40527e-13	0.941109
Q14CN4	Keratin, type II cytoskeletal 72	KRT72	55.8773	0.031921	0.818865
Q8N6C8	Leukocyte immunoglobulin-like receptor subfamily A member 3	LILRA3	47.4718	1.41585e-05	0.896984
Q8TDQ0	Hepatitis A virus cellular receptor 2	HAVCR2	33.3943	0.000341994	0.885717
Q8TF66	Leucine-rich repeat-containing protein 15	LRRC15	64.3662	1.81343e-05	0.896193
Q92954	Proteoglycan 4	PRG4	151.061	2.10842e-18	0.971303
Q9NY33	Dipeptidyl peptidase 3	DPP3	82.5892	0.0260039	0.828469
Q9UEW3	Macrophage receptor MARCO	MARCO	52.658	1.09023e-13	0.945348

## Sheet: red
Accession	ProteinDescriptions	Gene Name	MW [KDa]	Qvalue	Cscore
A0A075B6S5	Immunoglobulin kappa variable 1-27	IGKV1-27	12.7115	3.30797e-08	0.9142
A0A0B4J1V2	Immunoglobulin heavy variable 2-26	IGHV2-26	13.1823	9.21486e-19	0.973872
A0A0C4DH35	Probable non-functional immunoglobulin heavy variable 3-35	IGHV3-35	12.8104	0.0174028	0.844883
A0A0G2JS06	Immunoglobulin lambda variable 5-39	IGLV5-39	13.3941	0.0432888	0.802958
O60784	Target of Myb protein 1	TOM1	53.8184	1.20861e-16	0.961274
O95394	Phosphoacetylglucosamine mutase	PGM3	59.852	0.0257367	0.828952
O95428	Papilin	PAPLN	137.7	0.0302864	0.821597
P00488	Coagulation factor XIII A chain	F13A1	83.2673	1.63158e-14	0.949835
P00739	Haptoglobin-related protein	HPR	39.0296	8.7357e-18	0.967551
P00746	Complement factor D	CFD	27.0329	0.000508288	0.88396
P01344	Insulin-like growth factor II	IGF2	20.1403	1.2644e-11	0.933951
P01715	Immunoglobulin lambda variable 3-1	IGLV3-1	12.2957	0.00310432	0.8732
P01817	Immunoglobulin heavy variable 2-5	IGHV2-5	13.2313	1.09569e-14	0.95078
P02795	Metallothionein-2	MT2A	6.04216	9.21486e-19	0.973821
P04070	Vitamin K-dependent protein C	PROC	52.0713	1.4643e-17	0.966318
P07942	Laminin subunit beta-1	LAMB1	198.038	0.000175603	0.88843
P0C0L5	Complement C4-B	C4B	192.751	1.8295e-19	0.979301
P10153	Non-secretory ribonuclease	RNASE2	18.3542	4.36865e-05	0.893363
P12830	Cadherin-1	CDH1	97.4561	3.86889e-13	0.942318
P13727	Bone marrow proteoglycan	PRG2	25.2055	0.00248535	0.87489
P15151	Poliovirus receptor	PVR	45.3026	1.5491e-05	0.896699
P15291	Beta-1,4-galactosyltransferase 1	B4GALT1	43.9203	3.08861e-05	0.894505
P16930	Fumarylacetoacetase	FAH	46.3743	7.65044e-05	0.891453
P18850	Cyclic AMP-dependent transcription factor ATF-6 alpha	ATF6	74.5846	0.000282848	0.886529
P19022	Cadherin-2	CDH2	99.8093	5.09993e-08	0.913023
P20933	N(4)-(beta-N-acetylglucosaminyl)-L-asparaginase	AGA	37.2083	0.00723602	0.864239
P21281	V-type proton ATPase subunit B, brain isoform	ATP6V1B2	56.5007	0.0169116	0.845803
P23280	Carbonic anhydrase 6	CA6	35.3668	0.000423665	0.884785
P36955	Pigment epithelium-derived factor	SERPINF1	46.3122	8.13321e-18	0.967758
P42025	Beta-centractin	ACTR1B	42.2934	0.036656	0.812137
P46459	Vesicle-fusing ATPase	NSF	82.5943	1.14247e-12	0.939709
P54803	Galactocerebrosidase	GALC	77.0635	0.00156769	0.877999
P58335	Anthrax toxin receptor 2	ANTXR2	53.6662	7.0306e-13	0.940885
Q03167	Transforming growth factor beta receptor type 3	TGFBR3	93.4994	0.000820999	0.881632
Q04756	Hepatocyte growth factor activator	HGFAC	70.6818	1.60972e-12	0.938881
Q13093	Platelet-activating factor acetylhydrolase	PLA2G7	50.0774	0.023114	0.833648
Q14623	Indian hedgehog protein	IHH	45.2507	0.0281726	0.824772
Q15166	Serum paraoxonase/lactonase 3	PON3	39.6075	1.86906e-19	0.979073
Q6E0U4	Dermokine	DMKN	47.0824	0.00138131	0.878762
Q6UWP8	Suprabasin	SBSN	60.5408	0.00240423	0.875141
Q71DI3	Histone H3.2	HIST2H3A	15.388	5.09926e-06	0.90007
Q8TER0	Sushi, nidogen and EGF-like domain-containing protein 1	SNED1	152.204	9.14816e-13	0.940264
Q92859	Neogenin	NEO1	160.017	6.36911e-11	0.930054
Q92882	Osteoclast-stimulating factor 1	OSTF1	23.7868	1.81449e-13	0.94412
Q96EE4	Coiled-coil domain-containing protein 126	CCDC126	15.6682	0.00038415	0.885222
Q96QR1	Secretoglobin family 3A member 1	SCGB3A1	10.1	0.0274878	0.825916
Q96RW7	Hemicentin-1	HMCN1	613.39	6.10548e-10	0.92454
Q99832	T-complex protein 1 subunit eta	CCT7	59.3666	1.15652e-14	0.950648
Q9H4A9	Dipeptidase 2	DPEP2	53.365	0.00424655	0.870442
Q9NP91	Sodium- and chloride-dependent transporter XTRP3	SLC6A20	65.914	6.3875e-08	0.912399
Q9UBX1	Cathepsin F	CTSF	53.3659	0.0260027	0.82851
Q9UM47	Neurogenic locus notch homolog protein 3	NOTCH3	243.631	0.0088999	0.860938
Q9Y6Z7	Collectin-10	COLEC10	30.705	3.6337e-10	0.925835

## Sheet: turquoise
Accession	ProteinDescriptions	Gene Name	MW [KDa]	Qvalue	Cscore
A0A075B6I9	Immunoglobulin lambda variable 7-46	IGLV7-46	12.4681	1.14885e-12	0.939692
A0A075B6K2	Immunoglobulin lambda variable 3-12	IGLV3-12	12.3867	0.047845	0.797024
A0A075B6K5	Immunoglobulin lambda variable 3-9	IGLV3-9	12.3317	5.47105e-10	0.924821
A0A087WSX0	Immunoglobulin lambda variable 5-45	IGLV5-45	13.1618	0.0316242	0.81933
A0A0B4J1V0	Immunoglobulin heavy variable 3-15	IGHV3-15	12.9258	1.68792e-18	0.972096
A0A0C4DH29	Immunoglobulin heavy variable 1-3	IGHV1-3	13.0077	9.85195e-18	0.967276
A0A0C4DH31	Immunoglobulin heavy variable 1-18	IGHV1-18	12.8204	5.85246e-18	0.968653
A0A0C4DH34	Immunoglobulin heavy variable 4-28	IGHV4-28	13.1241	1.41753e-15	0.955597
A0A0C4DH38	Immunoglobulin heavy variable 5-51	IGHV5-51	12.6745	4.11145e-17	0.963885
A0A0C4DH67	Immunoglobulin kappa variable 1-8	IGKV1-8	12.5373	2.68639e-16	0.959436
A1L4H1	Soluble scavenger receptor cysteine-rich domain-containing protein SSC5D	SSC5D	165.743	1.80975e-13	0.944131
O00468	Agrin	AGRN	217.32	4.44329e-09	0.91952
O00533	Neural cell adhesion molecule L1-like protein	CHL1	135.071	5.72515e-13	0.941377
O14498	Immunoglobulin superfamily containing leucine-rich repeat protein	ISLR	45.9973	1.5467e-17	0.966168
O15031	Plexin-B2	PLXNB2	205.127	0.0189531	0.841917
O15335	Chondroadherin	CHAD	40.4758	3.53889e-16	0.958798
O43505	Beta-1,4-glucuronyltransferase 1	B4GAT1	47.1191	0.0293892	0.822984
O75144	ICOS ligand	ICOSLG	33.3488	3.44557e-16	0.958862
O75339	Cartilage intermediate layer protein 1	CILP	132.565	7.63823e-18	0.967953
O75711	Scrapie-responsive protein 1	SCRG1	11.0811	0.0215656	0.836779
O75829	Leukocyte cell-derived chemotaxin 1	CNMD	37.1025	0.000423337	0.884794
O76076	WNT1-inducible-signaling pathway protein 2	WISP2	26.825	0.00563577	0.867498
O94769	Extracellular matrix protein 2	ECM2	79.7893	0.0213686	0.837189
O95274	Ly6/PLAUR domain-containing protein 3	LYPD3	35.9707	0.0474609	0.797625
P00352	Retinal dehydrogenase 1	ALDH1A1	54.8618	5.43932e-09	0.918981
P00441	Superoxide dismutase [Cu-Zn]	SOD1	15.9357	8.77938e-16	0.95671
P00533	Epidermal growth factor receptor	EGFR	134.277	1.02159e-12	0.939991
P00995	Serine protease inhibitor Kazal-type 1	SPINK1	8.50677	5.82671e-06	0.899667
P01019	Angiotensinogen	AGT	53.1542	2.97649e-19	0.977431
P01210	Proenkephalin-A	PENK	30.787	0.0304859	0.821288
P01602	Immunoglobulin kappa variable 1-5	IGKV1-5	12.7815	2.43228e-14	0.948885
P01700	Immunoglobulin lambda variable 1-47	IGLV1-47	12.2836	2.19028e-16	0.959885
P01701	Immunoglobulin lambda variable 1-51	IGLV1-51	12.2487	4.68683e-17	0.963571
P01704	Immunoglobulin lambda variable 2-14	IGLV2-14	12.5968	3.49588e-11	0.931488
P01717	Immunoglobulin lambda variable 3-25	IGLV3-25	12.0114	1.65764e-12	0.938804
P01721	Immunoglobulin lambda variable 6-57	IGLV6-57	12.5657	2.68682e-16	0.959429
P01766	Immunoglobulin heavy variable 3-13	IGHV3-13	12.5062	2.09457e-06	0.90264
P01859	Immunoglobulin heavy constant gamma 2	IGHG2	35.9006	5.19981e-17	0.963297
P01880	Immunoglobulin heavy constant delta	IGHD	42.3528	6.21288e-18	0.968509
P02144	Myoglobin	MB	17.1838	1.33717e-09	0.922577
P02452	Collagen alpha-1(I) chain	COL1A1	138.941	9.02007e-17	0.961957
P02533	Keratin, type I cytoskeletal 14	KRT14	51.5615	7.43284e-16	0.957092
P02749	Beta-2-glycoprotein 1	APOH	38.2981	1.46637e-18	0.972531
P02751	Fibronectin	FN1	272.32	2.12605e-19	0.978473
P02753	Retinol-binding protein 4	RBP4	23.01	7.63823e-18	0.967958
P02766	Transthyretin	TTR	15.887	4.93912e-17	0.963445
P04156	Major prion protein	PRNP	27.6612	5.92722e-16	0.957628
P04264	Keratin, type II cytoskeletal 1	KRT1	66.0387	4.13143e-18	0.969582
P04278	Sex hormone-binding globulin	SHBG	43.7792	7.36853e-19	0.974855
P04430	Immunoglobulin kappa variable 1-16	IGKV1-16	12.6183	1.06895e-12	0.939872
P04745	Alpha-amylase 1	AMY1A	57.7678	1.68737e-09	0.921993
P04792	Heat shock protein beta-1	HSPB1	22.7825	2.38567e-10	0.926866
P05090	Apolipoprotein D	APOD	21.2755	3.72709e-18	0.969828
P05451	Lithostathine-1-alpha	REG1A	18.731	1.74825e-18	0.971951
P05452	Tetranectin	CLEC3B	22.5368	7.00395e-18	0.96818
P05543	Thyroxine-binding globulin	SERPINA7	46.3245	1.06415e-17	0.967017
P06396	Gelsolin	GSN	85.6975	1.14592e-19	0.980741
P06727	Apolipoprotein A-IV	APOA4	45.3991	2.46246e-19	0.978073
P06756	Integrin alpha-V	ITGAV	116.038	0.0224931	0.834996
P07911	Uromodulin	UMOD	69.7609	0.000750366	0.882093
P07998	Ribonuclease pancreatic	RNASE1	17.6442	7.11643e-12	0.935327
P08123	Collagen alpha-2(I) chain	COL1A2	129.314	6.22005e-19	0.975457
P08174	Complement decay-accelerating factor	CD55	41.4001	8.97707e-09	0.917683
P08185	Corticosteroid-binding globulin	SERPINA6	45.1409	7.00395e-18	0.968188
P08195	4F2 cell-surface antigen heavy chain	SLC3A2	67.994	5.10301e-12	0.936124
P08294	Extracellular superoxide dismutase [Cu-Zn]	SOD3	25.8509	8.47477e-19	0.97432
P08493	Matrix Gla protein	MGP	12.3532	0.0202715	0.839257
P08572	Collagen alpha-2(IV) chain	COL4A2	167.553	5.36094e-16	0.957865
P08582	Melanotransferrin	MELTF	80.2146	0.0308134	0.820729
P08697	Alpha-2-antiplasmin	SERPINF2	54.5658	5.42251e-18	0.968843
P09172	Dopamine beta-hydroxylase	DBH	69.065	5.01941e-19	0.97597
P09619	Platelet-derived growth factor receptor beta	PDGFRB	123.968	0.000461108	0.884399
P0DP01	Immunoglobulin heavy variable 1-8	IGHV1-8	12.9916	1.65154e-11	0.933287
P10915	Hyaluronan and proteoglycan link protein 1	HAPLN1	40.1656	1.51899e-17	0.966215
P11226	Mannose-binding protein C	MBL2	26.1435	8.11401e-17	0.962202
P11279	Lysosome-associated membrane glycoprotein 1	LAMP1	44.8824	1.49604e-13	0.944587
P11362	Fibroblast growth factor receptor 1	FGFR1	91.8677	3.39678e-15	0.953552
P11684	Uteroglobin	SCGB1A1	9.99374	0.0196502	0.840474
P12109	Collagen alpha-1(VI) chain	COL6A1	108.529	8.61098e-19	0.974179
P12111	Collagen alpha-3(VI) chain	COL6A3	343.669	1.28232e-18	0.973018
P12277	Creatine kinase B-type	CKB	42.6443	7.24115e-07	0.905655
P12955	Xaa-Pro dipeptidase	PEPD	54.5482	5.59936e-17	0.963086
P13591	Neural cell adhesion molecule 1	NCAM1	94.5742	1.01186e-06	0.904712
P13611	Versican core protein	VCAN	372.82	1.05947e-18	0.973414
P13645	Keratin, type I cytoskeletal 10	KRT10	58.8271	2.55773e-19	0.977785
P13647	Keratin, type II cytoskeletal 5	KRT5	62.3783	0.0256745	0.829086
P13942	Collagen alpha-2(XI) chain	COL11A2	171.791	7.31154e-14	0.946301
P13987	CD59 glycoprotein	CD59	14.1773	3.11656e-05	0.894472
P14207	Folate receptor beta	FOLR2	29.2795	1.45238e-13	0.944666
P15814	Immunoglobulin lambda-like polypeptide 1	IGLL1	22.963	1.7465e-16	0.960444
P16070	CD44 antigen	CD44	81.5376	5.22273e-19	0.975853
P16112	Aggrecan core protein	ACAN	261.329	1.00979e-17	0.96718
P16234	Platelet-derived growth factor receptor alpha	PDGFRA	122.67	0.0275881	0.825731
P16284	Platelet endothelial cell adhesion molecule	PECAM1	82.5222	0.0407755	0.806419
P17174	Aspartate aminotransferase, cytoplasmic	GOT1	46.2475	0.00110886	0.880025
P17900	Ganglioside GM2 activator	GM2A	20.8384	2.38293e-14	0.948937
P19021	Peptidyl-glycine alpha-amidating monooxygenase	PAM	108.332	1.99282e-14	0.949362
P19256	Lymphocyte function-associated antigen 3	CD58	28.1474	1.848e-09	0.921756
P19823	Inter-alpha-trypsin inhibitor heavy chain H2	ITIH2	106.463	3.49102e-18	0.970043
P19827	Inter-alpha-trypsin inhibitor heavy chain H1	ITIH1	101.389	2.14114e-18	0.971224
P20036	HLA class II histocompatibility antigen, DP alpha 1 chain	HLA-DPA1	29.3806	0.000614077	0.883084
P20774	Mimecan	OGN	33.9222	1.68792e-18	0.972108
P21589	5'-nucleotidase	NT5E	63.3677	0.0355231	0.813676
P21810	Biglycan	BGN	41.6541	1.76592e-16	0.960414
P22304	Iduronate 2-sulfatase	IDS	61.873	0.00230992	0.875436
P22692	Insulin-like growth factor-binding protein 4	IGFBP4	27.934	1.23619e-13	0.945045
P22891	Vitamin K-dependent protein Z	PROZ	44.7439	8.13321e-18	0.967761
P23470	Receptor-type tyrosine-protein phosphatase gamma	PTPRG	162.003	3.24471e-16	0.958998
P24592	Insulin-like growth factor-binding protein 6	IGFBP6	25.3224	1.9665e-17	0.965601
P24593	Insulin-like growth factor-binding protein 5	IGFBP5	30.5702	1.38276e-12	0.939245
P25311	Zinc-alpha-2-glycoprotein	AZGP1	34.2587	9.21486e-19	0.973947
P26992	Ciliary neurotrophic factor receptor subunit alpha	CNTFR	40.6332	0.0179258	0.843939
P27487	Dipeptidyl peptidase 4	DPP4	88.2786	3.49588e-11	0.931492
P29122	Proprotein convertase subtilisin/kexin type 6	PCSK6	106.42	1.31941e-16	0.96106
P29218	Inositol monophosphatase 1	IMPA1	30.1888	8.57757e-05	0.89104
P29279	CCN family member 2	CCN2	38.0914	8.6261e-15	0.95135
P29622	Kallistatin	SERPINA4	48.542	3.50546e-18	0.970021
P30530	Tyrosine-protein kinase receptor UFO	AXL	98.3367	0.00115434	0.879787
P32942	Intercellular adhesion molecule 3	ICAM3	59.5408	0.0395914	0.808108
P33908	Mannosyl-oligosaccharide 1,2-alpha-mannosidase IA	MAN1A1	72.9685	6.33673e-19	0.975224
P35443	Thrombospondin-4	THBS4	105.869	7.16634e-18	0.968116
P35908	Keratin, type II cytoskeletal 2 epidermal	KRT2	65.4329	4.44662e-18	0.969368
P37173	TGF-beta receptor type-2	TGFBR2	64.5677	0.0237838	0.832421
P41222	Prostaglandin-H2 D-isomerase	PTGDS	21.0288	8.15186e-17	0.962184
P41271	Neuroblastoma suppressor of tumorigenicity 1	NBL1	19.4079	9.94649e-14	0.945573
P43121	Cell surface glycoprotein MUC18	MCAM	71.6074	1.52899e-18	0.972369
P43251	Biotinidase	BTD	61.1329	1.8295e-19	0.979276
P43652	Afamin	AFM	69.0691	5.1506e-18	0.968984
P45877	Peptidyl-prolyl cis-trans isomerase C	PPIC	22.7633	1.20318e-13	0.945112
P48637	Glutathione synthetase	GSS	52.3848	0.000993933	0.880625
P48960	CD97 antigen	CD97	91.8693	4.86276e-09	0.919289
P49746	Thrombospondin-3	THBS3	104.201	1.45174e-11	0.933608
P49747	Cartilage oligomeric matrix protein	COMP	82.8605	3.15621e-18	0.970258
P51884	Lumican	LUM	38.429	2.22802e-17	0.965308
P52799	Ephrin-B2	EFNB2	36.9232	0.0102491	0.858259
P54289	Voltage-dependent calcium channel subunit alpha-2/delta-1	CACNA2D1	124.568	1.97937e-07	0.9093
P54802	Alpha-N-acetylglucosaminidase	NAGLU	82.2657	1.8835e-16	0.960248
P55072	Transitional endoplasmic reticulum ATPase	VCP	89.3218	2.7712e-16	0.959349
P55160	Nck-associated protein 1-like	NCKAP1L	128.153	0.018736	0.842349
P55259	Pancreatic secretory granule membrane major glycoprotein GP2	GP2	59.4805	6.10419e-09	0.918677
P55268	Laminin subunit beta-2	LAMB2	195.981	6.31244e-08	0.912435
P55285	Cadherin-6	CDH6	88.3086	0.00253041	0.874753
P55287	Cadherin-11	CDH11	87.9653	8.39107e-11	0.929385
P55290	Cadherin-13	CDH13	78.2869	2.13826e-17	0.965411
P60033	CD81 antigen	CD81	25.8094	0.0229885	0.833965
P61769	Beta-2-microglobulin	B2M	13.7146	3.40604e-14	0.948101
P81605	Dermcidin	DCD	11.2839	0.0169116	0.845803
P98095	Fibulin-2	FBLN2	126.573	0.0381149	0.810187
Q01459	Di-N-acetylchitobiase	CTBS	43.7598	6.31167e-19	0.975371
Q01995	Transgelin	TAGLN	22.6109	5.47433e-07	0.906442
Q02413	Desmoglein-1	DSG1	113.748	0.0017102	0.877434
Q02487	Desmocollin-2	DSC2	99.9617	0.000664746	0.882694
Q02747	Guanylin	GUCA2A	12.3883	3.27831e-08	0.914228
Q02818	Nucleobindin-1	NUCB1	53.8793	0.00110982	0.880013
Q04721	Neurogenic locus notch homolog protein 2	NOTCH2	265.405	5.54224e-06	0.899816
Q05707	Collagen alpha-1(XIV) chain	COL14A1	193.515	0.023775	0.832473
Q06828	Fibromodulin	FMOD	43.1788	2.85585e-18	0.970531
Q07507	Dermatopontin	DPT	24.0048	3.36804e-13	0.942646
Q07954	Prolow-density lipoprotein receptor-related protein 1	LRP1	504.606	4.0203e-21	0.988069
Q08554	Desmocollin-1	DSC1	99.9868	0.0298496	0.822231
Q10588	ADP-ribosyl cyclase/cyclic ADP-ribose hydrolase 2	BST1	35.724	1.35537e-11	0.933772
Q12860	Contactin-1	CNTN1	113.32	4.23772e-09	0.919647
Q12907	Vesicular integral-membrane protein VIP36	LMAN2	40.2287	2.06034e-18	0.971432
Q12913	Receptor-type tyrosine-protein phosphatase eta	PTPRJ	145.941	5.6136e-20	0.982471
Q13231	Chitotriosidase-1	CHIT1	51.6813	1.96572e-11	0.932869
Q13361	Microfibrillar-associated protein 5	MFAP5	19.6115	0.0190164	0.841744
Q13421	Mesothelin	MSLN	68.9857	0.000521349	0.883841
Q13508	Ecto-ADP-ribosyltransferase 3	ART3	43.9233	1.63361e-11	0.933316
Q13642	Four and a half LIM domains protein 1	FHL1	36.263	4.89859e-09	0.919266
Q13822	Ectonucleotide pyrophosphatase/phosphodiesterase family member 2	ENPP2	98.9936	3.8772e-12	0.936809
Q14112	Nidogen-2	NID2	151.254	9.85195e-18	0.967286
Q14118	Dystroglycan	DAG1	97.4415	1.02597e-13	0.945497
Q14126	Desmoglein-2	DSG2	122.294	2.95032e-07	0.90819
Q14393	Growth arrest-specific protein 6	GAS6	74.9253	0.0472352	0.797939
Q14515	SPARC-like protein 1	SPARCL1	75.2077	3.27389e-13	0.942716
Q14766	Latent-transforming growth factor beta-binding protein 1	LTBP1	186.796	1.55733e-15	0.955379
Q15063	Periostin	POSTN	93.3139	6.33673e-19	0.975321
Q15223	Nectin-1	NECTIN1	57.1582	2.46206e-14	0.948852
Q15828	Cystatin-M	CST6	16.5111	8.50576e-10	0.923707
Q15848	Adiponectin	ADIPOQ	26.4136	7.87049e-15	0.951566
Q15904	V-type proton ATPase subunit S1	ATP6AP1	52.0258	6.90284e-12	0.935403
Q16222	UDP-N-acetylhexosamine pyrophosphorylase	UAP1	58.769	1.25549e-08	0.916797
Q16270	Insulin-like growth factor-binding protein 7	IGFBP7	29.1303	6.71145e-18	0.968306
Q16719	Kynureninase	KYNU	52.3516	6.60558e-11	0.929964
Q16853	Membrane primary amine oxidase	AOC3	84.6219	0.00795701	0.862772
Q4KMG0	Cell adhesion molecule-related/down-regulated by oncogenes	CDON	139.147	0.0109768	0.856862
Q5KU26	Collectin-12	COLEC12	81.5152	6.94238e-06	0.899151
Q687X5	Metalloreductase STEAP4	STEAP4	51.9812	8.04503e-05	0.891266
Q6EMK4	Vasorin	VASN	71.7126	7.58961e-19	0.97473
Q6P179	Endoplasmic reticulum aminopeptidase 2	ERAP2	110.462	1.03882e-07	0.911071
Q6UVK1	Chondroitin sulfate proteoglycan 4	CSPG4	250.537	3.2656e-17	0.964414
Q6UX71	Plexin domain-containing protein 2	PLXDC2	59.5832	4.35808e-19	0.976413
Q6UXB8	Peptidase inhibitor 16	PI16	49.471	1.82644e-18	0.971756
Q6YHK3	CD109 antigen	CD109	161.689	2.81839e-18	0.970586
Q7Z3B1	Neuronal growth regulator 1	NEGR1	38.7191	3.95529e-12	0.936759
Q7Z794	Keratin, type II cytoskeletal 1b	KRT77	61.9014	0.022328	0.835341
Q7Z7G0	Target of Nesh-SH3	ABI3BP	118.642	1.62284e-17	0.966035
Q7Z7M0	Multiple epidermal growth factor-like domains protein 8	MEGF8	303.1	0.0135373	0.852109
Q86VB7	Scavenger receptor cysteine-rich type 1 protein M130	CD163	125.451	8.46802e-19	0.974415
Q86YT9	Junctional adhesion molecule-like	JAML	44.3395	2.21292e-05	0.89557
Q8IUK5	Plexin domain-containing protein 1	PLXDC1	55.7603	1.04514e-05	0.897913
Q8IUL8	Cartilage intermediate layer protein 2	CILP2	126.291	3.15603e-17	0.964493
Q8IWY4	Signal peptide, CUB and EGF-like domain-containing protein 1	SCUBE1	107.91	0.00385489	0.87134
Q8IYS5	Osteoclast-associated immunoglobulin-like receptor	OSCAR	30.481	4.24337e-07	0.907172
Q8NBS9	Thioredoxin domain-containing protein 5	TXNDC5	47.6289	0.0216994	0.836521
Q8NCC3	Group XV phospholipase A2	PLA2G15	46.6578	0.0287326	0.823939
Q8NHJ6	Leukocyte immunoglobulin-like receptor subfamily B member 4	LILRB4	49.3556	8.68446e-10	0.923652
Q8TDQ7	Glucosamine-6-phosphate isomerase 2	GNPDA2	31.0847	0.0333652	0.816726
Q8WUJ3	Cell migration-inducing and hyaluronan-binding protein	CEMIP	152.998	0.000290155	0.886415
Q8WZ75	Roundabout homolog 4	ROBO4	107.457	4.27553e-12	0.936551
Q92520	Protein FAM3C	FAM3C	24.6805	5.26714e-18	0.968927
Q92820	Gamma-glutamyl hydrolase	GGH	35.9644	4.75083e-13	0.941836
Q92839	Hyaluronan synthase 1	HAS1	64.8321	7.60374e-05	0.891479
Q93070	Ecto-ADP-ribosyltransferase 4	ART4	35.8776	0.0425343	0.804154
Q96CG8	Collagen triple helix repeat-containing protein 1	CTHRC1	26.2239	0.0132047	0.85273
Q96H15	T-cell immunoglobulin and mucin domain-containing protein 4	TIMD4	41.5783	2.28466e-08	0.915191
Q96MU8	Kremen protein 1	KREMEN1	51.7444	0.0224581	0.835091
Q96S86	Hyaluronan and proteoglycan link protein 3	HAPLN3	40.8943	1.80631e-18	0.971826
Q96S96	Phosphatidylethanolamine-binding protein 4	PEBP4	25.7334	5.00036e-09	0.919202
Q99650	Oncostatin-M-specific receptor subunit beta	OSMR	110.509	1.04315e-13	0.945454
Q99715	Collagen alpha-1(XII) chain	COL12A1	333.147	1.47625e-10	0.928031
Q99972	Myocilin	MYOC	56.9721	6.40709e-18	0.968423
Q99983	Osteomodulin	OMD	49.4921	4.2566e-17	0.963804
Q9BQ51	Programmed cell death 1 ligand 2	PDCD1LG2	30.9569	0.00162146	0.877774
Q9BTY2	Plasma alpha-L-fucosidase	FUCA2	54.0667	8.13502e-18	0.967727
Q9BW30	Tubulin polymerization-promoting protein family member 3	TPPP3	18.9854	0.0196186	0.840561
Q9BWV1	Brother of CDO	BOC	121.059	0.0429803	0.803454
Q9BYJ0	Fibroblast growth factor-binding protein 2	FGFBP2	24.581	5.52236e-18	0.968795
Q9GZM5	Protein YIPF3	YIPF3	38.2475	6.54035e-05	0.892001
Q9H1Z8	Augurin	ECRG4	17.1834	4.39805e-10	0.925356
Q9HCU0	Endosialin	CD248	80.8592	2.94268e-17	0.964664
Q9NPH3	Interleukin-1 receptor accessory protein	IL1RAP	65.4184	1.25916e-11	0.933965
Q9NPY3	Complement component C1q receptor	CD93	68.56	0.00915686	0.860454
Q9NQ79	Cartilage acidic protein 1	CRTAC1	71.4207	1.66934e-18	0.972157
Q9NS71	Gastrokine-1	GKN1	21.9989	0.00655704	0.865641
Q9NZK5	Adenosine deaminase 2	ADA2	58.9336	0.00469009	0.869466
Q9UBG0	C-type mannose receptor 2	MRC2	166.674	6.12639e-17	0.962859
Q9UBP4	Dickkopf-related protein 3	DKK3	38.3902	9.78747e-17	0.961763
Q9UBQ6	Exostosin-like 2	EXTL2	37.4656	2.99702e-12	0.937423
Q9UBR2	Cathepsin Z	CTSZ	33.8679	6.87184e-13	0.940943
Q9UGN4	CMRF35-like molecule 8	CD300A	33.2009	0.021485	0.836949
Q9UKU9	Angiopoietin-related protein 2	ANGPTL2	57.1044	4.25594e-12	0.936571
Q9UKZ9	Procollagen C-endopeptidase enhancer 2	PCOLCE2	45.7165	0.0241117	0.831785
Q9ULI3	Protein HEG homolog 1	HEG1	147.461	0.00766013	0.863384
Q9UNN8	Endothelial protein C receptor	PROCR	26.6714	2.2114e-18	0.971129
Q9UNW1	Multiple inositol polyphosphate phosphatase 1	MINPP1	55.0512	5.14551e-16	0.95796
Q9Y4L1	Hypoxia up-regulated protein 1	HYOU1	111.335	1.60753e-08	0.916142
Q9Y5Y7	Lymphatic vessel endothelial hyaluronic acid receptor 1	LYVE1	35.2134	1.99e-18	0.971569
Q9Y646	Carboxypeptidase Q	CPQ	51.8876	1.01168e-17	0.96716
Q9Y696	Chloride intracellular channel protein 4	CLIC4	28.7721	9.98574e-10	0.9233

## Sheet: yellow
Accession	ProteinDescriptions	Gene Name	MW [KDa]	Qvalue	Cscore
A0A075B6K0	Immunoglobulin lambda variable 3-16	IGLV3-16	12.4661	0.00932773	0.860108
A0A0B4J2D9	Immunoglobulin kappa variable 1D-13	IGKV1D-13	12.5693	0.0312078	0.819963
O00299	Chloride intracellular channel protein 1	CLIC1	26.9227	6.22005e-19	0.975438
O14672	Disintegrin and metalloproteinase domain-containing protein 10	ADAM10	84.1421	0.0238783	0.832232
O43396	Thioredoxin-like protein 1	TXNL1	32.2513	0.0270981	0.826643
O75874	Isocitrate dehydrogenase [NADP] cytoplasmic	IDH1	46.6593	0.0143386	0.850559
O95497	Pantetheinase	VNN1	57.0117	1.62284e-17	0.966039
P00491	Purine nucleoside phosphorylase	PNP	32.1179	9.73426e-11	0.929031
P00918	Carbonic anhydrase 2	CA2	29.2461	5.21491e-17	0.963283
P02042	Hemoglobin subunit delta	HBD	16.0555	1.00917e-17	0.967196
P02730	Band 3 anion transport protein	SLC4A1	101.792	9.63145e-12	0.934604
P02792	Ferritin light chain	FTL	20.0197	3.58311e-18	0.969921
P02794	Ferritin heavy chain	FTH1	21.2256	1.4643e-17	0.966309
P04080	Cystatin-B	CSTB	11.1396	4.11417e-14	0.947637
P05387	60S acidic ribosomal protein P2	RPLP2	11.6649	3.24881e-08	0.914256
P05388	60S acidic ribosomal protein P0	RPLP0	34.2735	1.58471e-05	0.896626
P05413	Fatty acid-binding protein, heart	FABP3	14.858	0.0480498	0.796734
P06733	Alpha-enolase	ENO1	47.169	3.7376e-15	0.953334
P07203	Glutathione peroxidase 1	GPX1	22.0882	0.0161608	0.847219
P07437	Tubulin beta chain	TUBB	49.6708	4.68683e-17	0.963576
P07737	Profilin-1	PFN1	15.0542	8.13321e-18	0.967738
P07738	Bisphosphoglycerate mutase	BPGM	30.0052	0.0330036	0.817227
P07996	Thrombospondin-1	THBS1	129.383	0.0117834	0.855334
P09104	Gamma-enolase	ENO2	47.2686	8.77938e-16	0.956705
P0CG47	Polyubiquitin-B	UBB	25.7616	8.20885e-15	0.951466
P0DMV8	Heat shock 70 kDa protein 1A	HSPA1A	70.0522	1.62284e-17	0.966032
P0DP23	Calmodulin-1	CALM1	16.8376	1.29039e-10	0.928358
P10599	Thioredoxin	TXN	11.7375	4.28092e-09	0.919618
P10768	S-formylglutathione hydrolase	ESD	31.4628	0.00731343	0.864078
P14174	Macrophage migration inhibitory factor	MIF	12.4763	1.98454e-13	0.943905
P20339	Ras-related protein Rab-5A	RAB5A	23.6587	0.0142047	0.850814
P20810	Calpastatin	CAST	76.5728	0.00609264	0.866576
P26038	Moesin	MSN	67.82	1.30394e-18	0.972962
P28072	Proteasome subunit beta type-6	PSMB6	25.3577	0.000911261	0.881086
P30041	Peroxiredoxin-6	PRDX6	25.035	8.51797e-17	0.962085
P30101	Protein disulfide-isomerase A3	PDIA3	56.7824	0.0454809	0.800274
P30153	Serine/threonine-protein phosphatase 2A 65 kDa regulatory subunit A alpha isoform	PPP2R1A	65.3086	0.024499	0.831098
P31150	Rab GDP dissociation inhibitor alpha	GDI1	50.5827	2.16857e-05	0.895637
P32119	Peroxiredoxin-2	PRDX2	21.8919	6.57977e-15	0.951983
P36871	Phosphoglucomutase-1	PGM1	61.4491	6.15317e-07	0.906114
P37802	Transgelin-2	TAGLN2	22.3914	2.86414e-13	0.943043
P38606	V-type proton ATPase catalytic subunit A	ATP6V1A	68.3041	4.22409e-07	0.907189
P40261	Nicotinamide N-methyltransferase	NNMT	29.574	4.34761e-08	0.913458
P46781	40S ribosomal protein S9	RPS9	22.5914	0.0368149	0.811904
P50135	Histamine N-methyltransferase	HNMT	33.2951	0.0466542	0.798715
P50395	Rab GDP dissociation inhibitor beta	GDI2	50.6632	6.66261e-17	0.962668
P50453	Serpin B9	SERPINB9	42.4036	0.0411542	0.80589
P51888	Prolargin	PRELP	43.8099	7.29741e-09	0.918215
P54687	Branched-chain-amino-acid aminotransferase, cytosolic	BCAT1	42.9661	0.00762036	0.863491
P54727	UV excision repair protein RAD23 homolog B	RAD23B	43.1712	4.53991e-07	0.906982
P60174	Triosephosphate isomerase	TPI1	30.791	9.93571e-18	0.967238
P60842	Eukaryotic initiation factor 4A-I	EIF4A1	46.1539	1.9938e-11	0.932831
P60903	Protein S100-A10	S100A10	11.2031	2.22261e-07	0.908977
P61225	Ras-related protein Rap-2b	RAP2B	20.5043	0.0344208	0.81528
P61960	Ubiquitin-fold modifier 1	UFM1	9.11758	3.22785e-06	0.901394
P62714	Serine/threonine-protein phosphatase 2A catalytic subunit beta isoform	PPP2CB	35.5751	3.36712e-06	0.901269
P63104	14-3-3 protein zeta/delta	YWHAZ	27.7451	2.20273e-17	0.965341
P68036	Ubiquitin-conjugating enzyme E2 L3	UBE2L3	17.8616	0.00234177	0.875333
P68371	Tubulin beta-4B chain	TUBB4B	49.831	0.000684917	0.882546
P68871	Hemoglobin subunit beta	HBB	15.9984	4.80896e-17	0.963509
P69891	Hemoglobin subunit gamma-1	HBG1	16.1405	1.66057e-15	0.955232
P69905	Hemoglobin subunit alpha	HBA1	15.2575	7.60719e-18	0.967984
Q00610	Clathrin heavy chain 1	CLTC	191.615	5.23431e-14	0.947067
Q06830	Peroxiredoxin-1	PRDX1	22.1104	6.40709e-18	0.968432
Q08209	Serine/threonine-protein phosphatase 2B catalytic subunit alpha isoform	PPP3CA	58.6878	0.00160858	0.87783
Q08722	Leukocyte surface antigen CD47	CD47	35.2136	0.0490503	0.795339
Q14974	Importin subunit beta-1	KPNB1	97.1702	1.51583e-17	0.966229
Q15435	Protein phosphatase 1 regulatory subunit 7	PPP1R7	41.5642	0.0033062	0.872678
Q16658	Fascin	FSCN1	54.53	6.47513e-15	0.952031
Q92597	Protein NDRG1	NDRG1	42.8354	2.06367e-06	0.902686
Q96CX2	BTB/POZ domain-containing protein KCTD12	KCTD12	35.7008	0.00078281	0.881874
Q96G03	Phosphoglucomutase-2	PGM2	68.2834	0.0226818	0.834599
Q96KP4	Cytosolic non-specific dipeptidase	CNDP2	52.8785	3.62816e-13	0.94247
Q99497	Protein/nucleic acid deglycase DJ-1	PARK7	19.891	4.35938e-12	0.936502
Q9BR76	Coronin-1B	CORO1B	54.2347	3.27313e-12	0.937215
Q9BRA2	Thioredoxin domain-containing protein 17	TXNDC17	13.9408	0.00175642	0.877261
Q9H299	SH3 domain-binding glutamic acid-rich-like protein 3	SH3BGRL3	10.4377	4.14219e-13	0.942156
Q9NZA1	Chloride intracellular channel protein 5	CLIC5	46.5026	7.49662e-10	0.924022
Q9P1F3	Costars family protein ABRACL	ABRACL	9.05649	0.0207417	0.838437
Q9UJU6	Drebrin-like protein	DBNL	48.2073	0.0149406	0.849426
Q9UKK9	ADP-sugar pyrophosphatase	NUDT5	24.3276	0.0102415	0.858293
