# Supplementary material for: Phospholipase A2 regulates autophagy in gouty arthritis: proteomic and metabolomic studies
Source: J Transl Med. 2023 Apr 17;21:261. doi: 10.1186/s12967-023-04114-6 (PMC10108447; doi:10.1186/s12967-023-04114-6)
Supplement: Supplementary file 6 — Additional file 6: Table S4. Screening results of different metabolites in synovial fluid. Select two standards to calculate the difference between samples. Foldchange is used to evaluate the change multiple of the expression level of a metabolite among samples (T: N); The p-value calculated by t-test, shows the significance of the difference between samples. Foldchange = 1.5 times and p < 0.05. [file 12967_2023_4114_MOESM6_ESM.xlsx]

## Sheet: T_N
Metabolites	Compound ID	Score	VIP	P-value	FC
Isodesmosine	5707	38	2.10226	0.049522	0.70778
β-Aminopropionitrile	7017	39.1	1.11033	0.049468	0.845533
(R)-4-((3S,5R,8R,9S,10S,13R,14S,17R)-3-hydroxy-4,4,10,13,14-pentamethyl-7,11-dioxohexadecahydro-1H-cyclopenta[a]phenanthren-17-yl)pentanoic acid	96289	46.2	2.11697	0.0487289	2.14006
Perindopril Acyl-beta-D-glucuronide	HMDB0060623	42	1.09787	0.0200021	0.499812
Arginyl-Proline	HMDB0028717	38.6	1.26779	0.00705067	0.78253
Lysyl-Hydroxyproline	HMDB0028952	38	1.24561	0.00258557	2.25896
PC(13:0/0:0)	40267	37.9	2.28766	0.0480184	1.8385
2,6-Dimethylaniline	HMDB0060677	42.6	1.00566	0.0474621	0.769845
1,4-beta-D-Glucan	58599	33.9	1.31095	0.0447154	0.860891
Arginyl-Tryptophan	HMDB0028720	45.8	1.12271	0.00035638	0.368732
Geissospermine	67509	37.7	2.2639	0.0429523	2.0413
Pangamic acid	HMDB0029949	41	6.09821	0.000261276	4.1511
Descarbonyl-lacosamide	HMDB0060813	37.6	1.36695	7.46708e-05	0.653774
PA(18:1(9Z)/20:2(11Z,14Z))	LMGP10010332	31.4	1.14102	0.00874328	18.2988
L-Olivosyl-oleandolide	LMPK04000032	39.6	1.7657	5.22814e-06	6.70445
Lyso-PAF C-16	24070	41.1	4.16624	0.0387715	1.52042
5-(4-Chloro-3-hydroxy-1-butynyl)-2,2'-bithiophene	HMDB0033269	31.7	1.16923	0.0374435	0.82948
Cholesterol sulfate	HMDB0000653	37.7	1.58093	8.64078e-05	5.55389
Spongipregnoloside A	LMST02030217	40.1	1.01597	0.0270147	5.26315
PE(18:4(6Z,9Z,12Z,15Z)/20:2(11Z,14Z))	60604	34.6	1.23247	0.00889738	5.00368
(24E)-3alpha-Acetoxy-15alpha,22S-dihydroxylanosta-7,9(11),24-trien-26-oic acid	90635	35.3	1.07919	0.0410429	4.34839
(Z)-9-Cycloheptadecen-1-one	HMDB0031336	44.2	1.66898	0.0358118	0.37389
abietol	LMPR0104050006	39.3	1.94071	0.000174768	4.2546
PI(18:1(9Z)/18:3(9Z,12Z,15Z))	LMGP06010850	35.4	1.34405	0.0132647	3.21674
N-[(3a,5b,7b)-7-hydroxy-24-oxo-3-(sulfoxy)cholan-24-yl]-Glycine	LMST05030012	47.4	1.97132	0.00624166	2.98793
Calcipotriol	64676	49.7	4.49124	0.0416478	2.65505
[2-(Dimethoxymethyl)-1-heptenyl]benzene	HMDB0036221	40.3	1.41614	0.0326667	1.7864
1,25-Dihydroxy-23-oxo-vitamin D3	42594	49.5	9.95992	0.032189	2.06576
myo-Inositol	144	47.1	4.14168	0.0312679	0.819094
beta-Caryophyllene	LMPR0103120001	40	1.83286	0.0169398	2.63614
CPA(18:0/0:0)	HMDB0007004	39.5	3.39308	0.000341646	2.55237
I-Urobilin	HMDB0004160	39.2	2.72451	0.0304573	2.41417
Kurilensoside H	LMST05050017	41.1	1.92722	0.0339897	2.45603
Nerolidol	LMPR0103010005	39.2	1.16422	0.0197137	2.39909
(2S)-2-amino-3-(4-hydroxy-3-methoxyphenyl)-2-methylpropanoic acid	HMDB0142154	40.9	1.14009	0.0289071	2.48916
N-oleoyl histidine	LMFA08020133	38	3.63567	0.000299673	2.38549
16,17-Dihydro-16a,17-dihydroxygibberellin A4 17-glucoside	HMDB0040647	42.5	1.54724	0.000758649	2.30455
11-cis-Retinol	LMPR01090005	49.5	1.40486	0.0118794	2.22721
Momilactone A	53610	37.4	2.53346	0.021077	2.06633
Neoquassin	41275	38.1	1.81752	0.0423385	1.98929
7',8'-Dihydro-8'-hydroxycitraniaxanthin	91884	37.2	1.738	0.0012444	1.98665
(3S,6E)-Nerolidol	HMDB0041629	40.6	1.37664	0.0099316	1.98132
N1-Methyl-2-pyridone-5-carboxamide	HMDB0004193	48.5	1.75936	0.0237193	2.03898
PA(18:2(9Z,12Z)/15:0)	LMGP10010342	33.8	1.23892	0.0268878	1.96619
Mesobilirubinogen	HMDB0001898	41	2.53668	0.0236724	2.39702
Aspergillic acid	68394	38.8	1.08085	0.0234189	2.00427
Furaneol 4-glucoside	88888	37.4	1.32277	0.0220062	0.718262
Eicosapentaenoic Acid	6423	43.8	1.34076	0.00845319	1.96294
Stearoylcarnitine	HMDB0000848	42.3	2.38322	0.0269613	1.94152
(20R,24R)-20-fluoro-1alpha,24-dihydroxy-26,27-cyclovitamin D3 / (20R,24R)-20-fluoro-1alpha,24-dihydroxy-26,27-cyclocholecalciferol	LMST03020127	40.5	1.59027	0.0239429	1.92466
Tetradecanoylcarnitine	LMFA07070107	41.4	1.70963	0.0253945	1.92242
(25S)-3-oxo-12beta-acetoxy-cholest-1,4-dien-26-oic acid	84902	36.4	1.9632	0.0293305	1.89703
JWH030	85140	38.9	2.77014	0.0185924	0.76554
Bethanechol	HMDB0015154	45	3.74863	0.0183768	0.736028
LysoPE(0:0/18:0)	HMDB0011129	43.8	2.06436	0.00376453	1.8574
Triamcinolone hexacetonide	2904	37.2	1.68214	0.0178808	2.5053
PA(P-16:0/13:0)	82242	37.4	1.00419	0.0177769	1.75152
Stearidonic Acid	62963	41.8	1.85782	0.00816658	1.85027
PE(18:0/0:0)	40775	47.2	3.27817	0.017272	1.39988
4,8,12,15,19-docosapentaenoic acid	LMFA01030183	40	1.61898	0.0173787	1.82687
1α,24-dihydroxy-25,26,27-trinorvitamin D3 / 1α,24-dihydroxy-25,26,27-trinorcholecalciferol	41964	42.9	1.32422	0.0167154	0.424647
N-gamma-linolenoyl dopamine	LMFA08020273	38.7	1.56157	0.0146094	2.19608
Nocardicin C	71625	37.3	1.00679	0.0136127	2.23926
1-(2-methoxy-eicosanyl)-sn-glycero-3-phosphoethanolamine	LMGP02060023	44.3	5.22665	0.0108725	1.74214
Sterebin A	HMDB0035337	42.4	1.74401	0.0481049	1.6712
PC(18:1(11Z)/18:0)	HMDB0008069	37.6	15.1489	0.0440725	1.65972
R-138727	HMDB0014258	41.6	1.21597	0.0115683	1.62315
Palmitoylcarnitine	LMFA07070004	43.3	2.93912	0.0482587	1.65699
PI(18:1(9Z)/0:0)	LMGP06050005	41.8	1.86234	0.03673	1.58126
[12]-Gingerol	91500	41.1	1.66299	0.00992705	1.62144
2-C-Methyl-D-erythritol 4-phosphate	64013	39	3.20327	0.00931641	0.792254
PA(20:1(11Z)/0:0)	LMGP10050026	39.9	1.04075	0.0311241	1.53944
MG(0:0/20:5(5Z,8Z,11Z,14Z,17Z)/0:0)	62333	39.6	1.03245	0.0254238	1.49287
N-(3-acetamidopropyl)pyrrolidin-2-one	HMDB0061384	45.3	2.30633	0.00847072	1.87782
methyl 15-hydroperoxy-9Z,12Z,16E-octadecatrienoate	LMFA01040039	39.7	1.13555	0.0333373	1.39439
Osmundalin	HMDB0031304	56.1	1.19512	0.00833834	0.677191
5,6-Dihydroxyprostaglandin F1a	HMDB0012109	39.1	1.33753	0.0183696	0.835295
N,N-Dimethylaniline	64944	47.1	1.02333	0.00766751	0.738698
Indolelactic acid	71	54.6	1.35891	0.0074103	1.53632
Octadecanedioic acid	LMFA01170029	39.2	1.09125	0.00588375	0.790934
Sulfanilamide	HMDB0014404	38.1	2.05186	0.00666711	0.783664
Acetylbrowniine	67089	34.6	2.83104	0.00630507	0.717048
(-)-Menthone	HMDB0035162	41.7	1.09957	0.0244032	0.785198
9Z-Heptadecenal	LMFA06000228	40.6	1.61207	0.0482119	0.775674
9,10-Heptacosadiene	LMFA11000532	36.4	1.74798	0.0236875	0.760423
(R)-2,3-Dihydroxy-isovalerate	HMDB0012141	39.2	1.02225	0.00126541	0.753327
25-hydroxy-24-oxovitamin D3 / 25-hydroxy-24-oxocholecalciferol	42102	46.8	1.38205	0.00271187	3.6314
tetranor-PGDM	LMFA03010221	40.8	7.95035	0.0129787	0.729642
5-Ethyl-2-methylpyridine	HMDB0029729	47.5	1.78926	0.00254248	0.70591
Cytidine	3376	38	1.5931	0.00132776	2.04966
25-acetoxy-ergosta-3beta,5alpha,6beta-triol	LMST01031059	42.5	1.25536	0.0334869	0.676661
(-)-Dilophol	LMPR0104450002	45.4	1.14693	0.0390638	0.467557
Vernolate	72839	39.1	1.20716	0.0012383	0.341755
5-Hydroxyindoleacetic acid	2975	55.6	1.43745	0.000764381	1.63868
Halaminol A	LMSP01080034	40.8	2.21134	0.0297195	0.431551
Minosaminomycin	71965	39.3	5.03838	0.000699774	1.89607
PE(P-18:0/0:0)	46720	43.5	4.17796	0.000633513	2.44135
6-[5]-ladderane-1-hexanol	LMFA05000063	45.7	1.40326	0.0359842	0.418729
4E,6E,10Z-Hexadecatrien-1-ol	LMFA05000198	46	3.17677	0.036212	0.418385
Isoursodeoxycholic acid	LMST04010035	45.9	1.13216	0.020602	0.400747
PI(18:0/0:0)	46746	40.8	3.73367	0.000268584	4.18715
PI(14:1(9Z)/0:0)	LMGP06050031	38.6	1.0073	0.00315612	0.391925
10-Heptadecen-2-one	LMFA12000192	39	1.85299	0.0365489	0.382005
4,5-(methanoxyethano)isolongifol-4-ene	LMPR0103500012	40.6	1.61986	0.0307032	0.374635
13R-HODE	74643	48.9	1.28832	0.0211773	0.348295
5,10-Pentadecadien-1-ol	LMFA05000631	38.9	1.28633	0.0342784	0.326692
